# Supplementary material for: (RS)-Tricarbon­yl(η4-1,3-diacet­oxy-5,5-dimethyl­cyclo­hexa-1,3-diene)iron(0)
Source: Acta Crystallogr Sect E Struct Rep Online. 2011 Oct 12;67(Pt 11):m1530. doi: 10.1107/S1600536811041298 (PMC3246956; doi:10.1107/S1600536811041298)
Supplement: Supplementary file 1 [file e-67-m1530-sup1.cif]

##############################################################################
#                                                                            #
# This CIF contains the data in a paper accepted for publication in          #
# Acta Crystallographica Section E. It conforms to the requirements of       #
# Notes for Authors for Acta Crystallographica Section E, and has been       #
# peer reviewed under the auspices of the IUCr Commission on Journals.       #
#                                                                            #
# Full details of the Crystallographic Information File format               #
# are given in the paper "The Crystallographic Information File (CIF):       #
# a New Standard Archive File for Crystallography" by S. R. Hall, F. H.      #
# Allen and I. D. Brown [Acta Cryst. (1991), A47, 655-685].                  #
#                                                                            #
# The current version of the core CIF dictionary is obtainable from          #
# ftp://ftp.iucr.org/pub/cif_core.dic.                                       #
#                                                                            #
# Software is freely available for graphical display of the structure(s)     #
# in this CIF. For information consult the CIF software page                 #
# http://www.iucr.org/resources/cif/software.                                #
#                                                                            #
# This file may be used for bona fide research purposes within the           #
# scientific community so long as proper attribution is given to the journal # 
# article from which it was obtained.                                        #
#                                                                            #
##############################################################################
data_global
_audit_creation_method     'from SHELXL97 CIF and IUCr SHELXL97-template'
_journal_date_recd_electronic     2011-08-17
_journal_date_accepted     2011-10-07
_journal_name_full     'Acta Crystallographica, Section E'
_journal_year     2011
_journal_volume     67
_journal_issue     11
_journal_page_first     m1530
_journal_page_last     m1530
_journal_paper_category     QM
_journal_coeditor_code     RK2295
_publ_contact_author_name     'Prof. Dr. Hans-G\"unther Schmalz'
_publ_contact_author_address
;Department f\"ur Chemie der Universit\"at zu K\"oln
Greinstrasse 4
50939 K\"oln Germany
;
_publ_contact_author_email     'schmalz@uni-koeln.de'
_publ_contact_author_fax     0221-470-3064'
_publ_contact_author_phone     '0221-470-3062'
_publ_section_title
;\
(<i>RS</i>)-Tricarbonyl(\h^4^-1,3-diacetoxy-5,5-dimethylcyclohexa-1,3-diene)\
iron(0)
;
loop_
    _publ_author_name
    _publ_author_footnote
    _publ_author_address
    'Romanski, Steffen' ?
;
Department f\"ur Chemie der Universit\"at zu K\"oln
Greinstrasse 4
50939 K\"oln
Germany
;
    'Neud\"orfl, J\"org-M.' ?
;
Department f\"ur Chemie der Universit\"at zu K\"oln
Greinstrasse 4
50939 K\"oln
Germany
;
    'Schmalz, Hans-G\"unther' ?
;
Department f\"ur Chemie der Universit\"at zu K\"oln
Greinstrasse 4
50939 K\"oln
Germany
;
data_I
_audit_creation_method     'SHELXL97'
_chemical_name_systematic
;
(<i>RS</i>)-Tricarbonyl(\h^4^-1,3-diacetoxy-5,5-dimethylcyclohexa-1,3-
diene)iron(0)
;
_chemical_name_common     ?
_chemical_formula_moiety     'C15 H16 Fe O7'
_chemical_formula_sum     'C15 H16 Fe O7'
_chemical_formula_iupac     '[Fe (C12 H16 O4) (C O)3]'
_chemical_formula_weight     364.13
_chemical_melting_point     ?
_symmetry_cell_setting     monoclinic
_symmetry_space_group_name_H-M     'P 21/c'
_symmetry_space_group_name_Hall     '-P 2ybc'
loop_
    _symmetry_equiv_pos_as_xyz
    'x, y, z'
    '-x, y+1/2, -z+1/2'
    '-x, -y, -z'
    'x, -y-1/2, z-1/2'
_cell_length_a     10.9977(6)
_cell_length_b     11.9586(5)
_cell_length_c     13.0364(5)
_cell_angle_alpha     90.00
_cell_angle_beta     108.739(3)
_cell_angle_gamma     90.00
_cell_volume     1623.63(13)
_cell_formula_units_Z     4
_cell_measurement_reflns_used     15588
_cell_measurement_theta_min     1.96
_cell_measurement_theta_max     27.00
_cell_measurement_temperature     100(2)
_exptl_crystal_description     'prism'
_exptl_crystal_colour     'colourless'
_exptl_crystal_size_max     .3
_exptl_crystal_size_mid     .15
_exptl_crystal_size_min     .07
_exptl_crystal_density_diffrn     1.490
_exptl_crystal_density_meas     ?
_exptl_crystal_density_method     'not measured'
_exptl_crystal_F_000     752
_exptl_absorpt_coefficient_mu     0.961
_exptl_absorpt_correction_type     multi-scan
_exptl_absorpt_process_details     '(<i>PLATON</i>; Spek, 2009)'
_exptl_absorpt_correction_T_min     0.7004
_exptl_absorpt_correction_T_max     0.9311
_diffrn_ambient_temperature     100(2)
_diffrn_radiation_type     'MoK\a'
_diffrn_radiation_wavelength     0.71073
_diffrn_radiation_source     'fine--focus sealed tube'
_diffrn_radiation_monochromator     'graphite'
_diffrn_measurement_device_type     'Nonius KappaCCD'
_diffrn_measurement_method     '\f and \w'
_diffrn_detector_area_resol_mean     ?
_diffrn_reflns_number     15588
_diffrn_reflns_av_R_equivalents     0.0587
_diffrn_reflns_av_sigmaI/netI     0.0480
_diffrn_reflns_theta_min     1.96
_diffrn_reflns_theta_max     27.00
_diffrn_reflns_theta_full     27.00
_diffrn_measured_fraction_theta_max     1.000
_diffrn_measured_fraction_theta_full     1.000
_diffrn_reflns_limit_h_min     -14
_diffrn_reflns_limit_h_max     13
_diffrn_reflns_limit_k_min     -14
_diffrn_reflns_limit_k_max     15
_diffrn_reflns_limit_l_min     -16
_diffrn_reflns_limit_l_max     16
_diffrn_standards_number     ?
_diffrn_standards_interval_count     ?
_diffrn_standards_interval_time     ?
_diffrn_standards_decay_%     ?
_refine_special_details
;
 Refinement of <i>F</i>^2^ against ALL reflections. The weighted
 <i>R</i>--factor <i>wR</i> and goodness of fit <i>S</i> are based on
 <i>F</i>^2^, conventional <i>R</i>--factors <i>R</i> are based on <i>F</i>,
 with <i>F</i> set to zero for negative <i>F</i>^2^. The threshold expression
 of <i>F</i>^2^ > \s(<i>F</i>^2^) is used only for calculating
 <i>R</i>--factors(gt) <i>etc</i>. and is not relevant to the choice of
 reflections for refinement. <i>R</i>--factors based on <i>F</i>^2^ are
 statistically about twice as large as those based on <i>F</i>, and
 <i>R</i>--factors based on ALL data will be even larger.
;
_reflns_number_total     3538
_reflns_number_gt     2814
_reflns_threshold_expression     I>2\s(I)
_refine_ls_structure_factor_coef     Fsqd
_refine_ls_matrix_type     full
_refine_ls_R_factor_all     0.0446
_refine_ls_R_factor_gt     0.0306
_refine_ls_wR_factor_gt     0.0743
_refine_ls_wR_factor_ref     0.0781
_refine_ls_goodness_of_fit_ref     1.064
_refine_ls_restrained_S_all     1.064
_refine_ls_number_reflns     3538
_refine_ls_number_parameters     212
_refine_ls_number_restraints     0
_refine_ls_hydrogen_treatment     constr
_refine_ls_weighting_scheme     calc
_refine_ls_weighting_details
         'calc w=1/[\s^2^(Fo^2^)+(0.0353P)^2^+0.1094P] where P=(Fo^2^+2Fc^2^)/3'
_atom_sites_solution_hydrogens     geom
_atom_sites_solution_primary     direct
_atom_sites_solution_secondary     difmap
_refine_ls_shift/su_max     0.001
_refine_ls_shift/su_mean     0.000
_refine_diff_density_max     0.663
_refine_diff_density_min     -0.616
_refine_ls_extinction_method     'none'
_refine_ls_extinction_coef     ?
loop_
    _atom_type_symbol
    _atom_type_description
    _atom_type_scat_dispersion_real
    _atom_type_scat_dispersion_imag
    _atom_type_scat_source
    'C' 'C' 0.0033 0.0016
                         'International Tables Vol C Tables 4.2.6.8 and 6.1.1.4'
    'H' 'H' 0.0000 0.0000
                         'International Tables Vol C Tables 4.2.6.8 and 6.1.1.4'
    'Fe' 'Fe' 0.3463 0.8444
                         'International Tables Vol C Tables 4.2.6.8 and 6.1.1.4'
    'O' 'O' 0.0106 0.0060
                         'International Tables Vol C Tables 4.2.6.8 and 6.1.1.4'
_computing_data_collection     '<i>COLLECT</i> (Hooft, 1998)'
_computing_cell_refinement     '<i>DENZO</i> (Otwinowski & Minor, 1997)'
_computing_data_reduction     '<i>DENZO</i> (Otwinowski & Minor, 1997)'
_computing_structure_solution     '<i>SHELXS97</i> (Sheldrick, 2008)'
_computing_structure_refinement     '<i>SHELXL97</i> (Sheldrick, 2008)'
_computing_molecular_graphics     '<i>SCHAKAL99</i> (Keller, 1999)'
_computing_publication_material     '<i>PLATON</i> (Spek, 2009)'
loop_
    _atom_site_type_symbol
    _atom_site_label
    _atom_site_fract_x
    _atom_site_fract_y
    _atom_site_fract_z
    _atom_site_U_iso_or_equiv
    _atom_site_adp_type
    _atom_site_calc_flag
    _atom_site_refinement_flags
    _atom_site_occupancy
    _atom_site_symmetry_multiplicity
    _atom_site_disorder_assembly
    _atom_site_disorder_group
    Fe Fe1 0.66661(3) 0.30437(2) 0.424274(19) 0.01185(9) Uani d . 1 1 . .
    O O1 0.94976(13) 0.27963(10) 0.43516(10) 0.0147(3) Uani d . 1 1 . .
    O O2 0.86658(15) 0.20345(11) 0.26861(10) 0.0227(3) Uani d . 1 1 . .
    O O3 0.68135(13) 0.47430(10) 0.60010(9) 0.0141(3) Uani d . 1 1 . .
    O O4 0.86120(14) 0.57754(12) 0.67162(11) 0.0229(3) Uani d . 1 1 . .
    O O5 0.41698(15) 0.28056(11) 0.46063(11) 0.0204(3) Uani d . 1 1 . .
    O O6 0.75961(16) 0.08729(12) 0.52412(12) 0.0301(4) Uani d . 1 1 . .
    O O7 0.57537(14) 0.24054(12) 0.19457(10) 0.0220(3) Uani d . 1 1 . .
    C C1 0.84627(19) 0.35591(15) 0.42037(14) 0.0126(4) Uani d . 1 1 . .
    C C2 0.8298(2) 0.38305(15) 0.52183(14) 0.0142(4) Uani d . 1 1 . .
    H H2 0.8865 0.3589 0.5898 0.017 Uiso calc R 1 1 . .
    C C3 0.72175(19) 0.44864(15) 0.51032(14) 0.0127(4) Uani d . 1 1 . .
    C C4 0.64858(19) 0.47985(15) 0.40352(13) 0.0123(4) Uani d . 1 1 . .
    H H4 0.5576 0.4736 0.3789 0.015 Uiso calc R 1 1 . .
    C C5 0.72083(19) 0.52401(15) 0.32899(14) 0.0141(4) Uani d . 1 1 . .
    C C6 0.8340(2) 0.44474(15) 0.33460(14) 0.0152(4) Uani d . 1 1 . .
    H H6A 0.8193 0.4087 0.2633 0.018 Uiso calc R 1 1 . .
    H H6B 0.9147 0.4883 0.3523 0.018 Uiso calc R 1 1 . .
    C C7 0.6296(2) 0.53454(16) 0.21245(14) 0.0180(4) Uani d . 1 1 . .
    H H7A 0.5586 0.5847 0.2110 0.027 Uiso calc R 1 1 . .
    H H7B 0.5955 0.4606 0.1856 0.027 Uiso calc R 1 1 . .
    H H7C 0.6765 0.5650 0.1663 0.027 Uiso calc R 1 1 . .
    C C8 0.7709(2) 0.64176(16) 0.37013(16) 0.0202(5) Uani d . 1 1 . .
    H H8A 0.6988 0.6890 0.3720 0.030 Uiso calc R 1 1 . .
    H H8B 0.8126 0.6750 0.3213 0.030 Uiso calc R 1 1 . .
    H H8C 0.8331 0.6360 0.4432 0.030 Uiso calc R 1 1 . .
    C C9 0.9517(2) 0.20967(15) 0.35318(15) 0.0174(4) Uani d . 1 1 . .
    C C10 1.0733(2) 0.14411(19) 0.38555(17) 0.0262(5) Uani d . 1 1 . .
    H H10A 1.0677 0.0849 0.3323 0.039 Uiso calc R 1 1 . .
    H H10B 1.0869 0.1106 0.4570 0.039 Uiso calc R 1 1 . .
    H H10C 1.1453 0.1937 0.3887 0.039 Uiso calc R 1 1 . .
    C C11 0.7642(2) 0.53864(15) 0.67896(14) 0.0153(4) Uani d . 1 1 . .
    C C12 0.7140(2) 0.55145(17) 0.77265(14) 0.0194(5) Uani d . 1 1 . .
    H H12A 0.6339 0.5944 0.7496 0.029 Uiso calc R 1 1 . .
    H H12B 0.7777 0.5909 0.8318 0.029 Uiso calc R 1 1 . .
    H H12C 0.6977 0.4774 0.7977 0.029 Uiso calc R 1 1 . .
    C C13 0.5151(2) 0.29061(15) 0.44952(14) 0.0148(4) Uani d . 1 1 . .
    C C14 0.7219(2) 0.17132(17) 0.48471(15) 0.0186(5) Uani d . 1 1 . .
    C C15 0.6127(2) 0.26595(16) 0.28408(15) 0.0157(4) Uani d . 1 1 . .
loop_
    _atom_site_aniso_label
    _atom_site_aniso_U_11
    _atom_site_aniso_U_22
    _atom_site_aniso_U_33
    _atom_site_aniso_U_12
    _atom_site_aniso_U_13
    _atom_site_aniso_U_23
    Fe1 0.01399(17) 0.01153(15) 0.01009(14) 0.00017(12) 0.00396(11) -0.00037(10)
    O1 0.0157(8) 0.0155(7) 0.0131(6) 0.0044(6) 0.0049(6) -0.0016(5)
    O2 0.0245(9) 0.0251(8) 0.0161(7) 0.0045(7) 0.0034(6) -0.0063(6)
    O3 0.0159(8) 0.0169(7) 0.0107(6) -0.0001(6) 0.0061(5) -0.0034(5)
    O4 0.0199(9) 0.0266(8) 0.0235(7) -0.0063(7) 0.0088(6) -0.0079(6)
    O5 0.0189(9) 0.0234(8) 0.0205(7) -0.0015(6) 0.0083(6) -0.0010(6)
    O6 0.0403(11) 0.0190(9) 0.0315(8) 0.0094(8) 0.0124(8) 0.0088(7)
    O7 0.0239(9) 0.0271(8) 0.0131(7) -0.0021(7) 0.0032(6) -0.0037(6)
    C1 0.0101(11) 0.0124(10) 0.0141(9) 0.0013(8) 0.0024(8) -0.0006(7)
    C2 0.0142(11) 0.0138(10) 0.0128(9) -0.0026(8) 0.0019(8) -0.0025(7)
    C3 0.0157(11) 0.0109(10) 0.0127(9) -0.0035(8) 0.0062(8) -0.0036(7)
    C4 0.0108(11) 0.0120(10) 0.0131(9) -0.0037(8) 0.0023(8) -0.0016(7)
    C5 0.0157(11) 0.0134(10) 0.0139(9) 0.0007(8) 0.0060(8) 0.0007(7)
    C6 0.0163(12) 0.0156(10) 0.0144(9) -0.0014(8) 0.0060(8) -0.0001(7)
    C7 0.0204(12) 0.0198(11) 0.0155(9) 0.0033(9) 0.0081(8) 0.0036(8)
    C8 0.0229(13) 0.0160(11) 0.0246(11) -0.0028(9) 0.0115(9) 0.0002(8)
    C9 0.0233(13) 0.0142(11) 0.0171(10) 0.0022(9) 0.0098(9) -0.0005(8)
    C10 0.0265(14) 0.0272(12) 0.0244(11) 0.0099(10) 0.0075(10) -0.0038(9)
    C11 0.0189(12) 0.0124(10) 0.0129(9) 0.0026(8) 0.0030(8) -0.0010(7)
    C12 0.0244(13) 0.0212(11) 0.0137(9) -0.0005(9) 0.0076(9) -0.0044(8)
    C13 0.0207(12) 0.0128(10) 0.0102(9) 0.0001(8) 0.0039(8) -0.0013(7)
    C14 0.0203(12) 0.0221(12) 0.0150(9) -0.0026(9) 0.0081(8) -0.0033(8)
    C15 0.0154(12) 0.0136(10) 0.0200(10) -0.0006(8) 0.0081(9) 0.0016(8)
_geom_special_details
;
 All s.u.'s (except the s.u. in the dihedral angle between two l.s. planes)
 are estimated using the full covariance matrix. The cell s.u.'s are taken
 into account individually in the estimation of s.u.'s in distances, angles
 and torsion angles; correlations between s.u.'s in cell parameters are only
 used when they are defined by crystal symmetry. An approximate (isotropic)
 treatment of cell s.u.'s is used for estimating s.u.'s involving l.s. planes.
;
loop_
    _geom_bond_atom_site_label_1
    _geom_bond_atom_site_label_2
    _geom_bond_site_symmetry_2
    _geom_bond_distance
    _geom_bond_publ_flag
    Fe1 C15 . 1.7907(19) ?
    Fe1 C14 . 1.793(2) ?
    Fe1 C13 . 1.807(2) ?
    Fe1 C3 . 2.0410(18) ?
    Fe1 C2 . 2.0632(19) ?
    Fe1 C1 . 2.086(2) ?
    Fe1 C4 . 2.1171(18) ?
    O1 C9 . 1.363(2) ?
    O1 C1 . 1.423(2) ?
    O2 C9 . 1.197(2) ?
    O3 C11 . 1.370(2) ?
    O3 C3 . 1.413(2) ?
    O4 C11 . 1.195(2) ?
    O5 C13 . 1.140(2) ?
    O6 C14 . 1.144(2) ?
    O7 C15 . 1.147(2) ?
    C1 C2 . 1.429(2) ?
    C1 C6 . 1.517(2) ?
    C2 C3 . 1.391(3) ?
    C2 H2 . 0.9500 ?
    C3 C4 . 1.416(2) ?
    C4 C5 . 1.533(2) ?
    C4 H4 . 0.9500 ?
    C5 C7 . 1.533(3) ?
    C5 C8 . 1.544(3) ?
    C5 C6 . 1.547(3) ?
    C6 H6A . 0.9900 ?
    C6 H6B . 0.9900 ?
    C7 H7A . 0.9800 ?
    C7 H7B . 0.9800 ?
    C7 H7C . 0.9800 ?
    C8 H8A . 0.9800 ?
    C8 H8B . 0.9800 ?
    C8 H8C . 0.9800 ?
    C9 C10 . 1.490(3) ?
    C10 H10A . 0.9800 ?
    C10 H10B . 0.9800 ?
    C10 H10C . 0.9800 ?
    C11 C12 . 1.501(2) ?
    C12 H12A . 0.9800 ?
    C12 H12B . 0.9800 ?
    C12 H12C . 0.9800 ?
loop_
    _geom_angle_atom_site_label_1
    _geom_angle_atom_site_label_2
    _geom_angle_atom_site_label_3
    _geom_angle_site_symmetry_1
    _geom_angle_site_symmetry_3
    _geom_angle
    _geom_angle_publ_flag
    C15 Fe1 C14 . . 100.09(9) ?
    C15 Fe1 C13 . . 98.05(9) ?
    C14 Fe1 C13 . . 92.40(9) ?
    C15 Fe1 C3 . . 136.08(8) ?
    C14 Fe1 C3 . . 120.64(8) ?
    C13 Fe1 C3 . . 96.05(8) ?
    C15 Fe1 C2 . . 133.11(8) ?
    C14 Fe1 C2 . . 91.64(8) ?
    C13 Fe1 C2 . . 126.85(8) ?
    C3 Fe1 C2 . . 39.62(7) ?
    C15 Fe1 C1 . . 93.24(8) ?
    C14 Fe1 C1 . . 94.73(8) ?
    C13 Fe1 C1 . . 165.38(8) ?
    C3 Fe1 C1 . . 69.34(7) ?
    C2 Fe1 C1 . . 40.28(7) ?
    C15 Fe1 C4 . . 97.89(8) ?
    C14 Fe1 C4 . . 160.13(8) ?
    C13 Fe1 C4 . . 93.41(8) ?
    C3 Fe1 C4 . . 39.77(7) ?
    C2 Fe1 C4 . . 69.75(7) ?
    C1 Fe1 C4 . . 75.79(7) ?
    C9 O1 C1 . . 120.04(15) ?
    C11 O3 C3 . . 115.66(15) ?
    O1 C1 C2 . . 110.73(15) ?
    O1 C1 C6 . . 115.27(15) ?
    C2 C1 C6 . . 121.04(16) ?
    O1 C1 Fe1 . . 122.01(12) ?
    C2 C1 Fe1 . . 69.01(11) ?
    C6 C1 Fe1 . . 111.37(13) ?
    C3 C2 C1 . . 112.72(16) ?
    C3 C2 Fe1 . . 69.33(11) ?
    C1 C2 Fe1 . . 70.71(11) ?
    C3 C2 H2 . . 123.6 ?
    C1 C2 H2 . . 123.6 ?
    Fe1 C2 H2 . . 128.1 ?
    C2 C3 O3 . . 121.22(16) ?
    C2 C3 C4 . . 116.78(16) ?
    O3 C3 C4 . . 121.78(17) ?
    C2 C3 Fe1 . . 71.05(11) ?
    O3 C3 Fe1 . . 121.47(12) ?
    C4 C3 Fe1 . . 73.01(10) ?
    C3 C4 C5 . . 117.86(17) ?
    C3 C4 Fe1 . . 67.22(10) ?
    C5 C4 Fe1 . . 112.09(12) ?
    C3 C4 H4 . . 121.1 ?
    C5 C4 H4 . . 121.1 ?
    Fe1 C4 H4 . . 90.6 ?
    C4 C5 C7 . . 110.43(16) ?
    C4 C5 C8 . . 107.07(14) ?
    C7 C5 C8 . . 108.42(15) ?
    C4 C5 C6 . . 109.38(15) ?
    C7 C5 C6 . . 110.93(14) ?
    C8 C5 C6 . . 110.52(17) ?
    C1 C6 C5 . . 110.10(15) ?
    C1 C6 H6A . . 109.6 ?
    C5 C6 H6A . . 109.6 ?
    C1 C6 H6B . . 109.6 ?
    C5 C6 H6B . . 109.6 ?
    H6A C6 H6B . . 108.2 ?
    C5 C7 H7A . . 109.5 ?
    C5 C7 H7B . . 109.5 ?
    H7A C7 H7B . . 109.5 ?
    C5 C7 H7C . . 109.5 ?
    H7A C7 H7C . . 109.5 ?
    H7B C7 H7C . . 109.5 ?
    C5 C8 H8A . . 109.5 ?
    C5 C8 H8B . . 109.5 ?
    H8A C8 H8B . . 109.5 ?
    C5 C8 H8C . . 109.5 ?
    H8A C8 H8C . . 109.5 ?
    H8B C8 H8C . . 109.5 ?
    O2 C9 O1 . . 123.76(18) ?
    O2 C9 C10 . . 126.38(17) ?
    O1 C9 C10 . . 109.86(17) ?
    C9 C10 H10A . . 109.5 ?
    C9 C10 H10B . . 109.5 ?
    H10A C10 H10B . . 109.5 ?
    C9 C10 H10C . . 109.5 ?
    H10A C10 H10C . . 109.5 ?
    H10B C10 H10C . . 109.5 ?
    O4 C11 O3 . . 123.65(17) ?
    O4 C11 C12 . . 126.61(18) ?
    O3 C11 C12 . . 109.74(17) ?
    C11 C12 H12A . . 109.5 ?
    C11 C12 H12B . . 109.5 ?
    H12A C12 H12B . . 109.5 ?
    C11 C12 H12C . . 109.5 ?
    H12A C12 H12C . . 109.5 ?
    H12B C12 H12C . . 109.5 ?
    O5 C13 Fe1 . . 176.88(16) ?
    O6 C14 Fe1 . . 178.7(2) ?
    O7 C15 Fe1 . . 178.33(18) ?
loop_
    _geom_torsion_atom_site_label_1
    _geom_torsion_atom_site_label_2
    _geom_torsion_atom_site_label_3
    _geom_torsion_atom_site_label_4
    _geom_torsion_site_symmetry_1
    _geom_torsion_site_symmetry_2
    _geom_torsion_site_symmetry_3
    _geom_torsion_site_symmetry_4
    _geom_torsion
    _geom_torsion_publ_flag
    C9 O1 C1 C2 . . . . 153.86(16) ?
    C9 O1 C1 C6 . . . . -64.1(2) ?
    C9 O1 C1 Fe1 . . . . 76.28(18) ?
    C15 Fe1 C1 C2 . . . . 172.64(12) ?
    C14 Fe1 C1 C2 . . . . -86.95(12) ?
    C13 Fe1 C1 C2 . . . . 32.0(3) ?
    C3 Fe1 C1 C2 . . . . 34.07(11) ?
    C4 Fe1 C1 C2 . . . . 75.32(11) ?
    C15 Fe1 C1 C6 . . . . 56.35(13) ?
    C14 Fe1 C1 C6 . . . . 156.76(13) ?
    C13 Fe1 C1 C6 . . . . -84.3(3) ?
    C3 Fe1 C1 C6 . . . . -82.22(13) ?
    C2 Fe1 C1 C6 . . . . -116.29(17) ?
    C4 Fe1 C1 C6 . . . . -40.97(12) ?
    O1 C1 C2 C3 . . . . -174.00(16) ?
    C6 C1 C2 C3 . . . . 46.5(3) ?
    Fe1 C1 C2 C3 . . . . -56.50(14) ?
    O1 C1 C2 Fe1 . . . . -117.50(14) ?
    C6 C1 C2 Fe1 . . . . 102.98(17) ?
    C15 Fe1 C2 C3 . . . . 114.62(13) ?
    C14 Fe1 C2 C3 . . . . -139.90(11) ?
    C13 Fe1 C2 C3 . . . . -45.67(14) ?
    C1 Fe1 C2 C3 . . . . 124.71(15) ?
    C4 Fe1 C2 C3 . . . . 32.95(10) ?
    C15 Fe1 C2 C1 . . . . -10.09(16) ?
    C14 Fe1 C2 C1 . . . . 95.39(11) ?
    C13 Fe1 C2 C1 . . . . -170.38(11) ?
    C3 Fe1 C2 C1 . . . . -124.71(15) ?
    C4 Fe1 C2 C1 . . . . -91.76(11) ?
    C1 C2 C3 O3 . . . . 173.19(16) ?
    Fe1 C2 C3 O3 . . . . 115.93(16) ?
    C1 C2 C3 C4 . . . . -1.4(2) ?
    Fe1 C2 C3 C4 . . . . -58.71(15) ?
    C1 C2 C3 Fe1 . . . . 57.27(14) ?
    C11 O3 C3 C2 . . . . 64.8(2) ?
    C11 O3 C3 C4 . . . . -120.82(19) ?
    C11 O3 C3 Fe1 . . . . 150.55(14) ?
    C15 Fe1 C3 C2 . . . . -106.89(14) ?
    C14 Fe1 C3 C2 . . . . 48.44(14) ?
    C13 Fe1 C3 C2 . . . . 144.86(11) ?
    C1 Fe1 C3 C2 . . . . -34.61(10) ?
    C4 Fe1 C3 C2 . . . . -127.08(16) ?
    C15 Fe1 C3 O3 . . . . 137.49(15) ?
    C14 Fe1 C3 O3 . . . . -67.18(18) ?
    C13 Fe1 C3 O3 . . . . 29.24(16) ?
    C2 Fe1 C3 O3 . . . . -115.62(19) ?
    C1 Fe1 C3 O3 . . . . -150.23(16) ?
    C4 Fe1 C3 O3 . . . . 117.3(2) ?
    C15 Fe1 C3 C4 . . . . 20.20(17) ?
    C14 Fe1 C3 C4 . . . . 175.53(12) ?
    C13 Fe1 C3 C4 . . . . -88.06(12) ?
    C2 Fe1 C3 C4 . . . . 127.08(16) ?
    C1 Fe1 C3 C4 . . . . 92.47(12) ?
    C2 C3 C4 C5 . . . . -46.2(2) ?
    O3 C3 C4 C5 . . . . 139.23(17) ?
    Fe1 C3 C4 C5 . . . . -103.85(15) ?
    C2 C3 C4 Fe1 . . . . 57.69(15) ?
    O3 C3 C4 Fe1 . . . . -116.92(17) ?
    C15 Fe1 C4 C3 . . . . -166.01(12) ?
    C14 Fe1 C4 C3 . . . . -11.4(3) ?
    C13 Fe1 C4 C3 . . . . 95.37(12) ?
    C2 Fe1 C4 C3 . . . . -32.83(11) ?
    C1 Fe1 C4 C3 . . . . -74.64(11) ?
    C15 Fe1 C4 C5 . . . . -53.89(14) ?
    C14 Fe1 C4 C5 . . . . 100.7(2) ?
    C13 Fe1 C4 C5 . . . . -152.51(13) ?
    C3 Fe1 C4 C5 . . . . 112.12(18) ?
    C2 Fe1 C4 C5 . . . . 79.29(13) ?
    C1 Fe1 C4 C5 . . . . 37.48(13) ?
    C3 C4 C5 C7 . . . . 170.42(16) ?
    Fe1 C4 C5 C7 . . . . 95.38(15) ?
    C3 C4 C5 C8 . . . . -71.7(2) ?
    Fe1 C4 C5 C8 . . . . -146.77(13) ?
    C3 C4 C5 C6 . . . . 48.1(2) ?
    Fe1 C4 C5 C6 . . . . -26.98(18) ?
    O1 C1 C6 C5 . . . . -178.32(15) ?
    C2 C1 C6 C5 . . . . -40.5(2) ?
    Fe1 C1 C6 C5 . . . . 37.17(18) ?
    C4 C5 C6 C1 . . . . -6.0(2) ?
    C7 C5 C6 C1 . . . . -128.02(16) ?
    C8 C5 C6 C1 . . . . 111.68(17) ?
    C1 O1 C9 O2 . . . . -4.1(3) ?
    C1 O1 C9 C10 . . . . 176.09(16) ?
    C3 O3 C11 O4 . . . . 4.5(3) ?
    C3 O3 C11 C12 . . . . -175.53(15) ?
