# Supplementary material for: (RS)-Tricarbon­yl(η4-1,3-diacet­oxy-5,5-dimethyl­cyclo­hexa-1,3-diene)iron(0)
Source: Acta Crystallogr Sect E Struct Rep Online. 2011 Oct 12;67(Pt 11):m1530. doi: 10.1107/S1600536811041298 (PMC3246956; doi:10.1107/S1600536811041298)
Supplement: Supplementary file 2 [file e-67-m1530-Isup2.hkl]

# 
# h,k,l, Fc-squared, Fo-squared, sigma(Fo-squared) and status flag 
# 
data_I
_shelx_title ' srom77 100k .3 .15 .07' 
_shelx_refln_list_code          4 
_shelx_F_calc_maximum      159.28 
_exptl_crystal_F_000       752.00 
_reflns_d_resolution_high  0.7828 
 
loop_ 
 _symmetry_equiv_pos_as_xyz 
 'x, y, z' 
 '-x, y+1/2, -z+1/2' 
 '-x, -y, -z' 
 'x, -y-1/2, z-1/2' 
 
_cell_length_a    10.9977 
_cell_length_b    11.9586 
_cell_length_c    13.0364 
_cell_angle_alpha  90.000 
_cell_angle_beta  108.739 
_cell_angle_gamma  90.000 
 
_shelx_F_squared_multiplier     1.000 
 
loop_ 
 _refln_index_h 
 _refln_index_k 
 _refln_index_l 
 _refln_F_squared_calc 
 _refln_F_squared_meas 
 _refln_F_squared_sigma 
 _refln_observed_status 
   1   0   0     2189.20     2075.45     70.74 o 
   2   0   0    23372.30    22174.06    520.43 o 
   3   0   0     6616.54     6343.36    166.59 o 
   4   0   0     4707.90     4744.99    133.98 o 
   5   0   0     2003.54     1905.95     94.47 o 
   6   0   0     1787.76     1623.00     82.55 o 
   7   0   0       56.75       97.10     29.34 o 
   8   0   0      607.42      596.67     55.83 o 
   9   0   0       31.15        8.83     29.34 o 
  10   0   0     2062.35     1909.29    120.72 o 
  11   0   0     1272.71     1254.41    100.20 o 
  12   0   0      969.99      949.28     97.34 o 
  13   0   0      134.87      171.29     62.03 o 
   1   1   0    22248.26    21758.00    350.28 o 
   2   1   0     2465.04     2361.93     45.55 o 
   3   1   0     1556.94     1481.03     32.90 o 
   4   1   0     4786.12     4481.69     89.27 o 
   5   1   0     2713.37     2667.95     83.57 o 
   6   1   0        4.49       14.75     12.48 o 
   7   1   0     4630.49     4517.93    148.19 o 
   8   1   0      169.56      106.14     29.94 o 
   9   1   0      368.40      383.31     37.31 o 
  10   1   0      418.91      440.88     47.91 o 
  11   1   0      741.70      781.71     55.01 o 
  12   1   0       24.48       17.65     36.49 o 
  13   1   0      370.80      291.45     51.17 o 
   0   2   0     4078.16     4290.73     59.59 o 
   1   2   0      547.91      575.30      8.95 o 
   2   2   0    16748.45    16385.13    320.26 o 
   3   2   0      359.04      315.83     13.22 o 
   4   2   0     2466.46     2362.92     52.05 o 
   5   2   0      155.38      205.57     36.98 o 
   6   2   0      117.53      110.86     18.72 o 
   7   2   0      284.26      310.26     42.70 o 
   8   2   0     1040.53      949.07     76.10 o 
   9   2   0      466.52      432.64     39.64 o 
  10   2   0      114.77      171.53     34.47 o 
  11   2   0     1453.32     1549.43    115.71 o 
  12   2   0      468.57      493.88     57.54 o 
  13   2   0      332.11      384.65     59.67 o 
   1   3   0     4149.14     4285.94     49.75 o 
   2   3   0      585.90      619.08     11.15 o 
   3   3   0     5442.94     5742.72     96.59 o 
   4   3   0     3605.71     3693.59    120.01 o 
   5   3   0       37.74       -1.05     11.41 o 
   6   3   0       36.66       44.04     15.65 o 
   7   3   0      189.02      167.51     27.03 o 
   8   3   0      301.56      289.03     35.58 o 
   9   3   0      284.29      267.98     71.69 o 
  10   3   0      423.25      391.91     52.13 o 
  11   3   0        1.21       -2.93     31.37 o 
  12   3   0      182.01      146.07     46.31 o 
  13   3   0      108.78       75.97     42.78 o 
   0   4   0     9507.89    10196.97    164.10 o 
   1   4   0     9095.21     9081.74    189.46 o 
   2   4   0     1261.67     1299.60     18.94 o 
   3   4   0     8453.47     9034.53    128.66 o 
   4   4   0      552.36      535.14     18.24 o 
   5   4   0       53.45       53.42      8.69 o 
   6   4   0       10.71       19.94      9.63 o 
   7   4   0        3.43        2.45      9.88 o 
   8   4   0      159.80      184.32     16.86 o 
   9   4   0       20.71        8.19     16.09 o 
  10   4   0       10.99        2.42     17.84 o 
  11   4   0      112.95      100.95     40.01 o 
  12   4   0       18.25       32.87     34.56 o 
   1   5   0       11.85       18.77      2.59 o 
   2   5   0       17.55        4.85      4.92 o 
   3   5   0      784.95      768.49     13.77 o 
   4   5   0       49.49       84.94      9.09 o 
   5   5   0      959.56      957.88     29.49 o 
   6   5   0      600.62      692.10     25.55 o 
   7   5   0       56.40       60.83     12.14 o 
   8   5   0       91.40       88.15     15.01 o 
   9   5   0      141.99      155.52     18.36 o 
  10   5   0        0.49        6.21     20.92 o 
  11   5   0        5.21      -14.86     31.37 o 
  12   5   0       25.87       29.58     39.80 o 
   0   6   0       15.22       40.66      9.81 o 
   1   6   0      109.30      123.66      5.21 o 
   2   6   0     1313.27     1402.35     39.62 o 
   3   6   0     3072.18     3155.15     71.42 o 
   4   6   0       46.03       47.56      4.57 o 
   5   6   0     1857.05     1927.04     48.34 o 
   6   6   0     1769.57     1797.31     65.23 o 
   7   6   0      567.10      591.17     25.59 o 
   8   6   0      104.48       93.61     13.63 o 
   9   6   0      449.79      528.46     30.58 o 
  10   6   0       36.50       39.65     32.38 o 
  11   6   0       18.35        9.77     32.47 o 
  12   6   0      111.08      110.01     47.40 o 
   1   7   0     1034.06      882.01     18.87 o 
   2   7   0     1064.52      982.23     26.42 o 
   3   7   0        3.18        3.19      8.05 o 
   4   7   0     3411.00     3632.36    111.73 o 
   5   7   0     3067.90     3024.42     46.74 o 
   6   7   0      486.07      481.46     20.43 o 
   7   7   0     2271.57     2203.27     60.41 o 
   8   7   0      672.59      768.63     31.31 o 
   9   7   0        0.02       17.55     21.75 o 
  10   7   0      608.81      685.72     60.21 o 
  11   7   0      374.96      327.27     49.09 o 
   0   8   0     3937.11     3866.48    125.67 o 
   1   8   0      130.94      117.98      7.81 o 
   2   8   0     1907.35     1899.77     56.51 o 
   3   8   0     1710.17     1709.99     47.29 o 
   4   8   0       65.50       71.91     14.80 o 
   5   8   0     2111.77     2173.71     64.66 o 
   6   8   0     2008.79     2081.04     58.18 o 
   7   8   0        9.00       11.18     13.03 o 
   8   8   0        6.72       -3.37     16.10 o 
   9   8   0      480.79      435.56     48.68 o 
  10   8   0      206.99      168.81     42.51 o 
  11   8   0      128.89       98.47     41.55 o 
   1   9   0     2535.53     2594.32     51.17 o 
   2   9   0      587.42      636.17     33.15 o 
   3   9   0      715.53      684.55     34.98 o 
   4   9   0     2417.24     2367.47     72.07 o 
   5   9   0        9.92       11.05     10.87 o 
   6   9   0      175.43      159.73     22.28 o 
   7   9   0      193.16      185.47     20.92 o 
   8   9   0     1514.59     1591.28     81.65 o 
   9   9   0      133.60      133.19     72.29 o 
  10   9   0      241.05      228.68     78.25 o 
   0  10   0      897.13      848.42     37.38 o 
   1  10   0      194.15      214.97     22.52 o 
   2  10   0        2.49       -3.63     14.50 o 
   3  10   0     1259.68     1307.29     50.99 o 
   4  10   0      418.59      400.09     29.89 o 
   5  10   0      480.92      544.85     36.06 o 
   6  10   0     2230.34     2286.70     68.62 o 
   7  10   0      704.04      709.10     41.20 o 
   8  10   0      156.29      137.97     43.10 o 
   9  10   0     1102.54     1216.28     91.02 o 
  10  10   0      209.91      238.64     48.53 o 
   1  11   0     1173.50     1163.71     50.78 o 
   2  11   0       74.78       85.03     24.89 o 
   3  11   0      180.50      193.19     25.63 o 
   4  11   0     1828.34     1834.44     71.01 o 
   5  11   0     1509.00     1591.90     76.96 o 
   6  11   0        2.10       -2.39     25.85 o 
   7  11   0     1946.18     1752.95     68.70 o 
   8  11   0     1241.35     1191.12     82.88 o 
   9  11   0       50.63       78.80     42.51 o 
   0  12   0     2787.77     2536.97    141.95 o 
   1  12   0       25.89       27.88     21.38 o 
   2  12   0       56.86       19.13     21.51 o 
   3  12   0      440.69      474.27     38.25 o 
   4  12   0       33.58       62.53     27.72 o 
   5  12   0      175.41      206.16     33.47 o 
   6  12   0      680.13      692.66     45.67 o 
   7  12   0      166.38      176.78     42.76 o 
   8  12   0      148.19      162.02     53.23 o 
   1  13   0        3.66       -3.20     29.62 o 
   2  13   0      332.03      326.78     37.57 o 
   3  13   0       51.02       38.03     25.11 o 
   4  13   0       46.90       30.50     23.13 o 
   5  13   0       98.30      107.94     32.82 o 
   6  13   0       25.57      -19.62     37.45 o 
   0  14   0       61.94       63.46     54.63 o 
   1  14   0      340.69      290.98     48.85 o 
   2  14   0      444.55      423.72     53.30 o 
   3  14   0      272.99      274.02     44.36 o 
   4  14   0        2.02       15.60     29.63 o 
   5  14   0        0.54      -12.67     27.64 o 
   1  15   0      130.61      131.42     52.47 o 
   2  15   0       53.22       18.67     38.88 o 
 -13   1   1        0.86      -35.51     35.51 o 
 -12   1   1      642.12      599.85     76.34 o 
 -11   1   1      294.04      310.60     61.19 o 
 -10   1   1      863.01      815.02     51.07 o 
  -9   1   1       90.32       67.84     22.94 o 
  -8   1   1      779.47      785.65     42.74 o 
  -7   1   1      354.50      442.88     30.25 o 
  -6   1   1     8167.88     7718.06    223.72 o 
  -5   1   1      884.56      923.89     51.29 o 
  -4   1   1     1578.76     1546.44     36.94 o 
  -3   1   1     1655.05     1632.24     35.81 o 
  -2   1   1     7536.56     7271.69    124.87 o 
  -1   1   1       51.75       64.24      2.05 o 
   0   1   1    17908.15    17963.85    168.57 o 
   1   1   1     1763.81     1762.01     25.53 o 
   2   1   1      531.58      488.37     12.41 o 
   3   1   1       61.00       62.05      6.89 o 
   4   1   1     1219.64     1260.16     32.72 o 
   5   1   1       88.12       79.18     16.28 o 
   6   1   1      640.43      655.30     46.52 o 
   7   1   1        2.54       -7.31     16.62 o 
   8   1   1       18.78       25.77     19.66 o 
   9   1   1       23.50       38.19     24.97 o 
  10   1   1       21.53        5.86     24.97 o 
  11   1   1        4.97       -3.03     34.22 o 
  12   1   1       18.71       35.99     34.46 o 
 -13   2   1      388.36      328.01     51.17 o 
 -12   2   1      142.05       93.60     41.52 o 
 -11   2   1      275.20      225.08     67.52 o 
 -10   2   1       71.50       73.75     29.27 o 
  -9   2   1      133.84      133.40     26.97 o 
  -8   2   1      318.39      321.77     53.56 o 
  -7   2   1     3049.35     2973.62    187.52 o 
  -6   2   1     1241.74     1244.68     49.90 o 
  -5   2   1     4455.78     4461.79    127.59 o 
  -4   2   1     4498.37     4362.09     86.03 o 
  -3   2   1     2524.37     2418.82     73.15 o 
  -2   2   1      236.25      265.29      5.95 o 
  -1   2   1     4403.62     4280.91     43.74 o 
   0   2   1      679.49      674.61      9.29 o 
   1   2   1      488.69      587.03      7.98 o 
   2   2   1     1778.93     1812.42     34.77 o 
   3   2   1     2105.18     2029.73     40.84 o 
   4   2   1     1106.42     1080.82     34.00 o 
   5   2   1     4123.42     4113.26    124.46 o 
   6   2   1      784.79      785.83     37.69 o 
   7   2   1     3825.05     3743.32    132.66 o 
   8   2   1      293.65      279.17     31.37 o 
   9   2   1        0.59      -10.44     25.50 o 
  10   2   1      102.22       66.25     48.19 o 
  11   2   1      747.35      689.32     59.49 o 
  12   2   1      111.10      165.48     40.72 o 
 -13   3   1      142.05       99.92     43.77 o 
 -12   3   1      148.10      185.46     39.59 o 
 -11   3   1     1343.10     1390.32     76.36 o 
 -10   3   1       18.64       20.97     31.02 o 
  -9   3   1      355.73      374.62     40.32 o 
  -8   3   1     1838.87     1713.15     72.09 o 
  -7   3   1        5.55       14.77     22.93 o 
  -6   3   1     3015.49     2903.11    117.02 o 
  -5   3   1      170.02      290.03     14.72 o 
  -4   3   1       13.73       25.47      5.88 o 
  -3   3   1     1268.02     1354.31     26.25 o 
  -2   3   1       68.79       73.57      3.23 o 
  -1   3   1        0.44        4.48      2.42 o 
   0   3   1     2406.62     2511.43     31.07 o 
   1   3   1     5185.37     5061.81     52.44 o 
   2   3   1      917.72      934.93     16.47 o 
   3   3   1     1481.60     1295.32     22.92 o 
   4   3   1     4788.03     4541.24     83.59 o 
   5   3   1      179.93      198.71     15.82 o 
   6   3   1     2064.90     1961.21     97.70 o 
   7   3   1     1723.36     1702.18     69.29 o 
   8   3   1      152.47      154.49     27.20 o 
   9   3   1     1197.70     1120.26     62.89 o 
  10   3   1     1065.58     1010.79     64.02 o 
  11   3   1      147.38      147.34     53.20 o 
  12   3   1     1625.10     1542.28     95.40 o 
 -13   4   1      757.03      806.94     75.19 o 
 -12   4   1      700.96      739.87     66.17 o 
 -11   4   1      759.16      724.58     44.58 o 
 -10   4   1      679.08      720.50     33.42 o 
  -9   4   1       11.06        9.33     13.07 o 
  -8   4   1      964.70      957.72     48.28 o 
  -7   4   1     4106.43     4121.62    152.43 o 
  -6   4   1      233.54      274.98     14.32 o 
  -5   4   1      739.72      714.40     22.41 o 
  -4   4   1     2099.46     1719.40     38.15 o 
  -3   4   1     5648.06     5471.95     65.85 o 
  -2   4   1      671.25      741.28     13.04 o 
  -1   4   1    12072.68    12748.82    128.29 o 
   0   4   1      870.40      882.61     14.87 o 
   1   4   1     1244.31     1417.09     21.29 o 
   2   4   1       17.44       13.11      2.37 o 
   3   4   1     7473.54     7758.96    135.81 o 
   4   4   1     1260.72     1200.18     29.48 o 
   5   4   1     1979.64     1797.98     43.72 o 
   6   4   1     1246.27     1179.96     34.62 o 
   7   4   1       18.50       18.07     10.31 o 
   8   4   1     3961.11     4047.85    111.68 o 
   9   4   1      878.25      908.32     82.90 o 
  10   4   1     1118.01     1194.89     72.54 o 
  11   4   1      453.25      466.28     51.45 o 
  12   4   1        4.11       29.62     37.78 o 
 -12   5   1     1244.29     1258.78     86.14 o 
 -11   5   1      992.17     1014.69     55.10 o 
 -10   5   1      302.59      284.17     31.56 o 
  -9   5   1     2445.83     2482.39    118.54 o 
  -8   5   1     1555.11     1678.89     66.98 o 
  -7   5   1      555.62      558.48     29.44 o 
  -6   5   1     1423.24     1330.61     46.90 o 
  -5   5   1     3904.17     3921.37    110.05 o 
  -4   5   1      428.59      485.97     23.69 o 
  -3   5   1     7737.99     7877.33    100.85 o 
  -2   5   1     4432.85     4425.85     66.57 o 
  -1   5   1     2234.95     2390.14     30.50 o 
   0   5   1    14791.12    14877.58    162.18 o 
   1   5   1     9235.49     9257.25    112.78 o 
   2   5   1      723.04      852.68     17.82 o 
   3   5   1     7739.62     7865.53    104.06 o 
   4   5   1     1385.80     1349.97     36.82 o 
   5   5   1       19.46       20.63      7.91 o 
   6   5   1      547.67      551.44     21.76 o 
   7   5   1     2716.66     2765.16     92.25 o 
   8   5   1       16.67       25.34     11.93 o 
   9   5   1     1187.51     1246.72     61.83 o 
  10   5   1      104.82      111.05     22.77 o 
  11   5   1      330.84      342.17     47.15 o 
  12   5   1      454.85      387.05     55.67 o 
 -12   6   1      385.25      409.20     56.13 o 
 -11   6   1       28.20        5.38     32.30 o 
 -10   6   1      701.51      758.94     44.01 o 
  -9   6   1       21.59       20.40     24.49 o 
  -8   6   1     1241.54     1417.93     42.15 o 
  -7   6   1     4547.34     4653.14    116.70 o 
  -6   6   1       29.87       22.64     10.38 o 
  -5   6   1     1256.07     1255.85     31.71 o 
  -4   6   1     3615.62     3793.18     57.90 o 
  -3   6   1     1087.37     1193.30     31.71 o 
  -2   6   1     2619.76     2510.54     57.23 o 
  -1   6   1     5131.90     4865.67     77.25 o 
   0   6   1     1095.63     1067.85     21.25 o 
   1   6   1     1570.23     1546.20     26.01 o 
   2   6   1     7130.86     7095.17    104.07 o 
   3   6   1        1.56        3.53      5.71 o 
   4   6   1     5308.77     5405.60    103.14 o 
   5   6   1     1030.35     1055.83     31.63 o 
   6   6   1      130.83      154.84     14.45 o 
   7   6   1      342.30      355.37     21.09 o 
   8   6   1     2577.32     2602.52    103.84 o 
   9   6   1      417.73      451.26     32.34 o 
  10   6   1      233.75      225.04     44.62 o 
  11   6   1      222.64      194.89     47.43 o 
 -12   7   1      249.79      266.60     85.77 o 
 -11   7   1      181.81      175.53     53.44 o 
 -10   7   1        2.09      -10.29     21.25 o 
  -9   7   1        2.71       32.53     22.60 o 
  -8   7   1     1352.79     1236.93     40.92 o 
  -7   7   1      192.08      188.88     15.05 o 
  -6   7   1      904.40      918.14     23.01 o 
  -5   7   1     1222.32     1278.89     26.79 o 
  -4   7   1        6.74        9.34      7.54 o 
  -3   7   1      665.23      629.27     22.70 o 
  -2   7   1      268.37      256.61     16.23 o 
  -1   7   1     1989.88     2069.46     42.07 o 
   0   7   1     2408.65     2335.31     59.04 o 
   1   7   1      200.20      186.69     12.29 o 
   2   7   1     3710.51     3768.02     81.78 o 
   3   7   1     2098.99     2108.78     51.67 o 
   4   7   1     1070.62     1087.41     28.97 o 
   5   7   1       35.63       38.50      5.32 o 
   6   7   1        3.43        8.12      7.51 o 
   7   7   1      842.03      899.61     33.74 o 
   8   7   1        2.12        8.34     13.50 o 
   9   7   1      194.33      164.74     36.44 o 
  10   7   1        2.96      -23.31     38.05 o 
  11   7   1       50.42       37.49     43.30 o 
 -11   8   1       10.75       27.03     44.09 o 
 -10   8   1       52.39       49.02     35.10 o 
  -9   8   1       37.99       16.66     20.30 o 
  -8   8   1      139.67      105.65     22.29 o 
  -7   8   1      697.24      675.44     31.33 o 
  -6   8   1        1.12        5.80      5.00 o 
  -5   8   1      107.68      106.16     18.82 o 
  -4   8   1      532.55      523.75     23.23 o 
  -3   8   1     1156.93     1079.14     41.48 o 
  -2   8   1       19.93       -2.54     13.44 o 
  -1   8   1      107.27      125.42     14.45 o 
   0   8   1      660.50      690.26     29.76 o 
   1   8   1      491.22      595.53     21.97 o 
   2   8   1      232.22      216.13     16.95 o 
   3   8   1      266.36      283.04     20.17 o 
   4   8   1       91.66       67.85     14.69 o 
   5   8   1       12.18        3.42     13.52 o 
   6   8   1      126.75      139.91     29.68 o 
   7   8   1       12.33       33.36     15.21 o 
   8   8   1      153.62      140.36     22.01 o 
   9   8   1        4.41       -9.73     36.54 o 
  10   8   1       23.19       60.34     38.28 o 
  11   8   1        8.92       17.84     44.62 o 
 -10   9   1        3.24       -5.36     34.91 o 
  -9   9   1       12.32        8.69     28.16 o 
  -8   9   1      152.75       87.20     23.57 o 
  -7   9   1       84.63       55.15     21.32 o 
  -6   9   1        0.14        8.44     17.72 o 
  -5   9   1       80.93       59.20     18.59 o 
  -4   9   1       58.90       42.62     19.32 o 
  -3   9   1       26.08       16.60     16.78 o 
  -2   9   1       32.96       43.17     19.93 o 
  -1   9   1      128.44      114.30      9.23 o 
   0   9   1      757.29      795.74     35.33 o 
   1   9   1      270.86      322.72     21.21 o 
   2   9   1      695.82      735.47     28.86 o 
   3   9   1      415.43      433.80     22.89 o 
   4   9   1      374.24      384.46     24.55 o 
   5   9   1       34.76       42.11     13.68 o 
   6   9   1        0.35        5.82     14.82 o 
   7   9   1       12.78       40.01     17.38 o 
   8   9   1       27.87       24.30     31.05 o 
   9   9   1       84.74       61.65     47.38 o 
  10   9   1       22.28        7.15     39.42 o 
 -10  10   1      211.15      187.41     47.46 o 
  -9  10   1      137.46      144.52     40.32 o 
  -8  10   1        1.50      -13.21     22.28 o 
  -7  10   1      266.20      246.69     38.75 o 
  -6  10   1       71.28       38.48     21.07 o 
  -5  10   1      142.05      148.33     23.35 o 
  -4  10   1        0.58       17.58     19.69 o 
  -3  10   1       22.86       10.52     16.68 o 
  -2  10   1        3.44       29.36     19.65 o 
  -1  10   1      309.81      305.67     13.27 o 
   0  10   1      494.80      464.20     29.34 o 
   1  10   1      129.89      181.76     27.92 o 
   2  10   1      672.98      687.85     41.23 o 
   3  10   1        4.60        9.03     13.24 o 
   4  10   1      137.26      145.43     20.00 o 
   5  10   1      121.27      110.98     15.98 o 
   6  10   1       76.90       94.08     15.13 o 
   7  10   1       14.59       51.68     33.30 o 
   8  10   1      124.00      136.24     40.92 o 
   9  10   1       36.02       27.99     51.52 o 
  -9  11   1      191.14      221.06     46.56 o 
  -8  11   1      322.00      292.23     47.28 o 
  -7  11   1      113.70       84.34     43.78 o 
  -6  11   1      336.77      400.74     33.88 o 
  -5  11   1       61.60       75.47     27.29 o 
  -4  11   1      120.03      120.67     29.68 o 
  -3  11   1      195.45      193.10     27.72 o 
  -2  11   1      182.22      194.15     26.48 o 
  -1  11   1       13.85       39.75     19.18 o 
   0  11   1      337.95      318.54     25.62 o 
   1  11   1      154.83      164.24     32.78 o 
   2  11   1      544.28      523.69     36.56 o 
   3  11   1     1299.76     1320.91     55.44 o 
   4  11   1     1182.44     1222.05     55.46 o 
   5  11   1      371.76      392.14     27.99 o 
   6  11   1     1179.20     1169.12     69.08 o 
   7  11   1      496.13      456.60     49.76 o 
   8  11   1        1.77       10.68     52.76 o 
  -8  12   1      529.38      565.89     64.64 o 
  -7  12   1     1572.89     1544.60     70.45 o 
  -6  12   1        5.46       19.00     35.46 o 
  -5  12   1      928.89     1022.06     53.85 o 
  -4  12   1      189.37      229.79     32.01 o 
  -3  12   1      122.94      162.41     28.04 o 
  -2  12   1     1506.07     1382.20     57.11 o 
  -1  12   1      795.71      756.24     47.64 o 
   0  12   1        8.87        0.61     21.36 o 
   1  12   1      166.71      224.60     35.55 o 
   2  12   1     1360.74     1372.03     72.45 o 
   3  12   1      166.94      176.06     23.87 o 
   4  12   1      347.74      416.30     34.97 o 
   5  12   1     1021.54     1012.01     55.76 o 
   6  12   1       41.26       10.85     34.48 o 
   7  12   1        1.05       62.62     54.11 o 
  -7  13   1        0.05       14.72     37.51 o 
  -6  13   1      470.62      506.30     59.28 o 
  -5  13   1     1317.72     1357.09     65.99 o 
  -4  13   1       26.80       36.31     26.28 o 
  -3  13   1     1155.94     1328.22     61.65 o 
  -2  13   1     2084.09     2104.99     83.05 o 
  -1  13   1      123.62      120.38     29.89 o 
   0  13   1      968.75      938.49     63.13 o 
   1  13   1      398.94      469.03     49.13 o 
   2  13   1       99.30       64.69     38.52 o 
   3  13   1      492.85      485.88     53.80 o 
   4  13   1      107.55      128.88     32.22 o 
   5  13   1        3.64       20.75     28.60 o 
   6  13   1      906.31      814.24     73.03 o 
  -5  14   1        2.23       15.49     37.45 o 
  -4  14   1       69.60       70.09     31.30 o 
  -3  14   1      785.13      748.68     51.76 o 
  -2  14   1       12.73       15.62     34.43 o 
  -1  14   1     1960.67     2031.91    157.22 o 
   0  14   1      207.07      215.43     63.22 o 
   1  14   1      465.27      441.05     62.10 o 
   2  14   1      984.08      898.39     85.89 o 
   3  14   1        1.19       23.58     39.76 o 
   4  14   1      299.71      238.98     81.47 o 
  -2  15   1      507.56      489.42     64.90 o 
  -1  15   1       13.58        0.89     38.38 o 
   0  15   1      488.61      487.35     60.84 o 
   1  15   1      381.01      323.06     62.29 o 
   2  15   1       55.13      116.29     59.37 o 
 -13   0   2       48.75       50.34     70.86 o 
 -12   0   2     1606.72     1611.07    124.30 o 
 -11   0   2      784.44      854.33     79.92 o 
 -10   0   2      105.90       67.99     35.55 o 
  -9   0   2     1585.65     1566.94     97.81 o 
  -8   0   2     3645.13     3628.44    172.01 o 
  -7   0   2     1026.73     1076.67     71.09 o 
  -6   0   2     3718.71     3657.06    157.46 o 
  -5   0   2     6178.72     5382.92    258.13 o 
  -4   0   2    14350.19    13371.43    334.60 o 
  -3   0   2      765.09      799.17     23.06 o 
  -2   0   2     3742.47     3876.88    123.10 o 
  -1   0   2     3923.80     3865.27     77.82 o 
   0   0   2     3236.05     3408.68     47.91 o 
   1   0   2    10105.57    10221.85    174.09 o 
   2   0   2        3.26        9.68      4.43 o 
   3   0   2     5251.19     5455.12    160.72 o 
   4   0   2      734.88      639.28     41.51 o 
   5   0   2       85.98       76.34     20.52 o 
   6   0   2      165.35      126.20     26.48 o 
   7   0   2     6654.60     6372.96    282.95 o 
   8   0   2       93.58      146.72     47.00 o 
   9   0   2       58.35       70.38     47.00 o 
  10   0   2      298.42      305.85     64.65 o 
  11   0   2      128.30      159.13     64.89 o 
  12   0   2      739.71      732.18    103.30 o 
 -13   1   2      442.39      554.54     67.96 o 
 -12   1   2      363.17      391.47     51.72 o 
 -11   1   2       48.62       68.74     30.22 o 
 -10   1   2      676.38      780.41     54.26 o 
  -9   1   2      125.81      153.75     27.16 o 
  -8   1   2       99.28       80.88     24.83 o 
  -7   1   2     6531.44     6242.21    189.88 o 
  -6   1   2     3318.85     3244.85    106.93 o 
  -5   1   2      654.05      634.37     30.25 o 
  -4   1   2    20813.27    20538.32    313.59 o 
  -3   1   2    22720.86    22239.61    305.92 o 
  -2   1   2     1298.27     1240.18     20.31 o 
  -1   1   2     2869.87     2885.66     38.93 o 
   0   1   2    25148.55    24809.11    285.37 o 
   1   1   2     7760.14     7717.61     89.54 o 
   2   1   2      256.00      246.86      6.97 o 
   3   1   2      199.32      241.90      9.74 o 
   4   1   2      548.06      592.64     29.72 o 
   5   1   2     2645.77     2394.22     82.44 o 
   6   1   2     2699.68     2586.83     95.95 o 
   7   1   2      343.45      344.51     30.78 o 
   8   1   2     2080.06     2119.58     86.25 o 
   9   1   2      480.92      481.23     90.90 o 
  10   1   2      846.91      814.72     59.36 o 
  11   1   2     1174.03     1130.58     73.89 o 
  12   1   2      317.63      356.13     59.59 o 
 -13   2   2       37.77       32.57     54.32 o 
 -12   2   2      156.64      113.95     37.70 o 
 -11   2   2      274.24      318.00     38.68 o 
 -10   2   2      478.34      428.82     52.84 o 
  -9   2   2      390.99      427.74     40.66 o 
  -8   2   2     2471.05     2253.68     86.88 o 
  -7   2   2      748.42      693.94     36.52 o 
  -6   2   2     2038.08     1898.22     93.28 o 
  -5   2   2     3281.38     2998.78     91.79 o 
  -4   2   2     8407.42     8284.74    140.19 o 
  -3   2   2     1397.38     1399.21     28.05 o 
  -2   2   2      784.57      779.52     14.07 o 
  -1   2   2     2724.80     2900.27     37.70 o 
   0   2   2     5930.07     6016.71     55.24 o 
   1   2   2     9365.47     9420.32    120.44 o 
   2   2   2       10.08       12.64      2.23 o 
   3   2   2     1705.61     1656.30     31.04 o 
   4   2   2     4590.24     4453.00    106.97 o 
   5   2   2      131.63      119.60     13.07 o 
   6   2   2      172.52      167.57     24.01 o 
   7   2   2     3016.04     3161.44    118.93 o 
   8   2   2      224.26      285.23     30.25 o 
   9   2   2      139.01      126.25     33.15 o 
  10   2   2     1220.13     1219.69     68.93 o 
  11   2   2       11.97       17.75     29.27 o 
  12   2   2     1143.53     1214.02     96.26 o 
 -13   3   2      523.54      633.63     67.32 o 
 -12   3   2       25.52        9.83     32.43 o 
 -11   3   2       87.41      101.80     65.61 o 
 -10   3   2        2.17      -14.77     23.02 o 
  -9   3   2      160.60      186.22     54.04 o 
  -8   3   2      413.03      437.18     33.39 o 
  -7   3   2     5703.09     5472.47    366.09 o 
  -6   3   2       23.69       63.34     16.60 o 
  -5   3   2       10.40       18.25      6.27 o 
  -4   3   2      686.37      573.84     16.48 o 
  -3   3   2     6023.76     5995.95     93.98 o 
  -2   3   2      895.75      851.41     12.65 o 
  -1   3   2     6341.22     6120.84     64.53 o 
   0   3   2     2331.01     2505.08     29.05 o 
   1   3   2    13764.05    14913.82    186.12 o 
   2   3   2        6.17        9.15      2.47 o 
   3   3   2     3670.14     3729.37     57.22 o 
   4   3   2     4601.89     4784.77     96.34 o 
   5   3   2     1233.65     1212.70     54.42 o 
   6   3   2      842.24      781.04     30.09 o 
   7   3   2      335.55      338.07     35.67 o 
   8   3   2     2304.29     2262.62     88.45 o 
   9   3   2       37.93       60.15     26.20 o 
  10   3   2       15.70      -21.79     31.42 o 
  11   3   2      291.02      281.99     46.21 o 
  12   3   2        4.29        5.99     39.63 o 
 -13   4   2      224.41      316.67     49.15 o 
 -12   4   2      104.79       85.49     27.59 o 
 -11   4   2      163.12      161.00     35.38 o 
 -10   4   2      346.16      354.50     39.47 o 
  -9   4   2      641.27      642.67     31.92 o 
  -8   4   2      363.09      441.02     20.53 o 
  -7   4   2        9.79        5.14      6.87 o 
  -6   4   2      714.58      738.06     22.51 o 
  -5   4   2      443.11      462.97     16.20 o 
  -4   4   2     3523.90     3562.87     98.81 o 
  -3   4   2     3031.95     3184.99     40.94 o 
  -2   4   2     3250.58     3429.52     38.23 o 
  -1   4   2        0.74       -1.46      2.92 o 
   0   4   2     2018.54     2076.72     28.38 o 
   1   4   2      198.05      228.42      5.22 o 
   2   4   2      101.08      120.57      4.55 o 
   3   4   2        0.18        0.00      5.00 o 
   4   4   2     1435.27     1472.95     43.56 o 
   5   4   2      202.46      257.60     14.12 o 
   6   4   2       22.48       14.01      8.41 o 
   7   4   2      701.64      713.88     27.25 o 
   8   4   2       65.08       93.29     16.29 o 
   9   4   2       20.99        8.60     13.18 o 
  10   4   2      260.05      192.94     35.83 o 
  11   4   2       55.51       36.94     36.65 o 
  12   4   2       14.58       45.06     43.67 o 
 -13   5   2      216.23      146.71     71.45 o 
 -12   5   2       77.71       66.52     41.62 o 
 -11   5   2      217.43      284.78     35.24 o 
 -10   5   2        1.65       -1.13     20.98 o 
  -9   5   2      253.21      261.39     39.23 o 
  -8   5   2      938.56     1021.35     34.03 o 
  -7   5   2      161.60      214.89     15.87 o 
  -6   5   2        1.75       17.30      5.34 o 
  -5   5   2      168.47      185.75     17.93 o 
  -4   5   2     2180.49     2476.45     43.68 o 
  -3   5   2      170.39      237.86      7.98 o 
  -2   5   2       22.53       33.66      3.94 o 
  -1   5   2       11.05       22.00      4.17 o 
   0   5   2      227.30      199.56      6.13 o 
   1   5   2      895.11     1163.53     17.77 o 
   2   5   2       67.36       51.93      3.43 o 
   3   5   2     3660.52     3774.14     57.27 o 
   4   5   2     1578.33     1725.84     36.57 o 
   5   5   2     1909.35     1921.86     53.39 o 
   6   5   2       24.44       29.76     10.23 o 
   7   5   2      439.05      529.25     31.29 o 
   8   5   2       85.81      111.49     14.57 o 
   9   5   2      117.60       79.55     24.58 o 
  10   5   2      237.88      226.93     30.46 o 
  11   5   2       20.28      -21.90     42.59 o 
 -12   6   2       93.89       69.18     45.80 o 
 -11   6   2      354.68      297.81     33.62 o 
 -10   6   2      314.66      318.14     30.21 o 
  -9   6   2      313.06      299.30     32.40 o 
  -8   6   2      224.80      245.20     16.01 o 
  -7   6   2      198.00      235.31     14.24 o 
  -6   6   2      115.16      104.65     10.14 o 
  -5   6   2      944.48      897.50     23.37 o 
  -4   6   2     1526.82     1606.26     50.89 o 
  -3   6   2      265.51      237.23     10.62 o 
  -2   6   2      551.62      600.53     15.30 o 
  -1   6   2      726.37      751.98     19.52 o 
   0   6   2     1069.21     1034.57     22.63 o 
   1   6   2     4961.85     4966.99     67.52 o 
   2   6   2      363.76      403.79     13.87 o 
   3   6   2      365.96      359.82      9.56 o 
   4   6   2      740.32      729.87     22.12 o 
   5   6   2      109.29       90.68      8.00 o 
   6   6   2     1108.14     1116.16     36.19 o 
   7   6   2        5.49        8.39     11.19 o 
   8   6   2        1.20       12.76     21.24 o 
   9   6   2       18.24       -0.25     18.14 o 
  10   6   2      316.79      396.49     51.23 o 
  11   6   2      136.99       70.02     51.04 o 
 -12   7   2      182.81      206.91     48.56 o 
 -11   7   2       20.19       22.16     34.15 o 
 -10   7   2      578.81      536.30     41.11 o 
  -9   7   2     1026.98     1113.07     52.27 o 
  -8   7   2        4.48       29.29     18.43 o 
  -7   7   2      677.70      760.90     28.39 o 
  -6   7   2     1102.90     1106.52     28.73 o 
  -5   7   2       87.92       81.84     10.69 o 
  -4   7   2     3332.81     3296.59     64.21 o 
  -3   7   2      345.55      427.30     20.25 o 
  -2   7   2     3611.15     3812.55     63.83 o 
  -1   7   2     4834.97     4777.31     81.29 o 
   0   7   2     2369.40     2142.44     41.35 o 
   1   7   2      809.08      978.19     25.27 o 
   2   7   2     7356.96     7634.19    122.53 o 
   3   7   2      153.05      163.63     20.11 o 
   4   7   2      221.35      237.79     10.24 o 
   5   7   2        4.01        3.64      6.06 o 
   6   7   2      227.43      260.79     14.54 o 
   7   7   2      391.99      437.96     19.21 o 
   8   7   2       78.04       69.52     19.66 o 
   9   7   2      415.63      347.67     43.02 o 
  10   7   2      221.22      246.10     43.02 o 
  11   7   2       18.54        6.00     38.06 o 
 -11   8   2      536.54      626.08     60.80 o 
 -10   8   2      296.15      286.99     33.30 o 
  -9   8   2       16.68       39.71     27.43 o 
  -8   8   2      557.27      605.58     38.95 o 
  -7   8   2      789.21      709.41     29.22 o 
  -6   8   2        9.36        2.39     10.06 o 
  -5   8   2     1300.25     1302.93     40.72 o 
  -4   8   2     1838.96     1861.14     48.12 o 
  -3   8   2     3552.96     3564.29     81.40 o 
  -2   8   2     2026.53     2081.55     42.05 o 
  -1   8   2      160.85      202.82     11.07 o 
   0   8   2      448.15      434.09     14.88 o 
   1   8   2     5482.99     5369.60    115.30 o 
   2   8   2      685.82      733.04     24.58 o 
   3   8   2     1301.24     1338.20     40.04 o 
   4   8   2      570.18      567.21     27.82 o 
   5   8   2      119.75      125.08     15.42 o 
   6   8   2        8.95       13.01     11.24 o 
   7   8   2     2275.01     2234.65     66.79 o 
   8   8   2      104.08      125.30     23.07 o 
   9   8   2      679.79      789.62     97.46 o 
  10   8   2      134.19       86.12     40.82 o 
 -11   9   2      140.35      132.33     49.37 o 
 -10   9   2      482.12      549.79     59.60 o 
  -9   9   2      953.59      994.49     53.98 o 
  -8   9   2        0.06      -11.84     21.51 o 
  -7   9   2      153.77      140.04     23.48 o 
  -6   9   2     1014.20     1017.10     46.92 o 
  -5   9   2      623.36      615.00     34.19 o 
  -4   9   2      565.85      519.41     33.28 o 
  -3   9   2     1256.04     1168.34     47.17 o 
  -2   9   2       65.09       65.03      8.81 o 
  -1   9   2     1584.69     1604.24     37.85 o 
   0   9   2     3581.67     3708.18     62.34 o 
   1   9   2       35.64       51.81     14.92 o 
   2   9   2     2680.88     2613.99     59.70 o 
   3   9   2     1485.92     1505.15     46.00 o 
   4   9   2        8.72       -0.84     13.28 o 
   5   9   2      936.10      921.58     36.51 o 
   6   9   2     1283.13     1346.01     48.86 o 
   7   9   2      223.70      242.29     36.98 o 
   8   9   2     1506.33     1653.27     94.24 o 
   9   9   2      436.05      470.32     96.26 o 
  10   9   2      140.77      148.00     46.67 o 
 -10  10   2      228.62      237.82     46.39 o 
  -9  10   2      233.74      218.53     33.10 o 
  -8  10   2     1568.48     1514.80     67.26 o 
  -7  10   2        9.68        5.51     21.25 o 
  -6  10   2      418.46      364.02     40.70 o 
  -5  10   2       62.04       78.39     28.88 o 
  -4  10   2     1726.94     1693.18     60.31 o 
  -3  10   2     1778.03     1771.11     78.00 o 
  -2  10   2     2370.42     2344.04     59.09 o 
  -1  10   2       22.67       13.73     12.92 o 
   0  10   2     1860.37     1836.78     36.44 o 
   1  10   2     3305.30     3400.19     86.32 o 
   2  10   2      678.78      739.24     52.94 o 
   3  10   2       96.39       83.38     15.76 o 
   4  10   2     2310.32     2327.41     67.00 o 
   5  10   2      201.49      192.41     21.37 o 
   6  10   2      108.20      160.45     24.23 o 
   7  10   2     1661.65     1712.09    169.98 o 
   8  10   2      338.65      355.67     52.48 o 
   9  10   2      236.09      256.47     51.76 o 
  -9  11   2      564.69      527.78     57.85 o 
  -8  11   2      208.14      205.41     30.53 o 
  -7  11   2     2500.41     2614.94     92.71 o 
  -6  11   2        5.42        8.47     24.95 o 
  -5  11   2      245.99      266.12     32.64 o 
  -4  11   2      260.93      298.56     62.16 o 
  -3  11   2      729.78      750.74     50.39 o 
  -2  11   2     1102.60     1039.27     50.25 o 
  -1  11   2     1445.92     1395.15     45.54 o 
   0  11   2      945.59      945.54     35.97 o 
   1  11   2        6.85        1.16     27.91 o 
   2  11   2      602.45      604.96     35.73 o 
   3  11   2     1201.71     1168.37     76.50 o 
   4  11   2       21.33       17.38     15.10 o 
   5  11   2      284.31      292.35     26.37 o 
   6  11   2      643.93      624.03     42.46 o 
   7  11   2        8.09      -17.89     44.85 o 
   8  11   2      458.29      400.84     65.36 o 
  -8  12   2      392.57      414.24     40.90 o 
  -7  12   2      314.54      274.99     37.28 o 
  -6  12   2      209.82      203.07     31.55 o 
  -5  12   2      102.95      136.98     28.95 o 
  -4  12   2        7.14       23.56     19.84 o 
  -3  12   2      203.39      235.23     29.86 o 
  -2  12   2      134.35      127.48     27.21 o 
  -1  12   2       30.57       38.07     23.67 o 
   0  12   2      152.01      146.20     26.16 o 
   1  12   2     1009.11      949.49     45.11 o 
   2  12   2      204.04      217.11     36.32 o 
   3  12   2       12.63       -8.83     23.69 o 
   4  12   2      605.89      586.69     39.22 o 
   5  12   2       38.22       68.52     33.00 o 
   6  12   2      381.19      348.66     52.49 o 
   7  12   2      387.77      362.26     65.18 o 
  -7  13   2       19.43       14.58     29.53 o 
  -6  13   2      106.27       88.10     29.02 o 
  -5  13   2       96.85       76.94     34.63 o 
  -4  13   2       42.26       23.94     35.72 o 
  -3  13   2        7.05       18.98     27.63 o 
  -2  13   2       99.55       77.20     28.49 o 
  -1  13   2       49.76       28.23     30.59 o 
   0  13   2      817.72      773.38     47.83 o 
   1  13   2        2.11      -11.62     30.79 o 
   2  13   2        0.39      -10.49     32.00 o 
   3  13   2       30.89       80.25     38.09 o 
   4  13   2       18.29        4.06     26.00 o 
   5  13   2       51.61       80.07     38.31 o 
   6  13   2       26.55       -1.10     40.43 o 
  -5  14   2      184.65      175.48     38.46 o 
  -4  14   2        0.10      -28.81     30.45 o 
  -3  14   2        0.56       -3.81     33.24 o 
  -2  14   2      174.21      181.00     36.04 o 
  -1  14   2        0.16       30.55     34.60 o 
   0  14   2       84.31       83.47     36.68 o 
   1  14   2      341.17      283.29     67.87 o 
   2  14   2       10.29      -25.54     34.81 o 
   3  14   2        5.43       -5.94     37.37 o 
   4  14   2       54.77       35.56     38.60 o 
  -2  15   2      149.97      163.97     37.02 o 
  -1  15   2      262.00      215.05     60.23 o 
   0  15   2        5.74       -4.39     38.38 o 
   1  15   2        0.88      -37.72     37.72 o 
 -13   1   3       53.70       30.57     34.54 o 
 -12   1   3       25.08       46.96     32.42 o 
 -11   1   3       56.06       74.24     48.91 o 
 -10   1   3      410.03      452.41     53.08 o 
  -9   1   3       15.16       21.85     11.85 o 
  -8   1   3     1285.20     1252.68     45.08 o 
  -7   1   3       10.04       23.44      8.99 o 
  -6   1   3       99.63      108.16      9.39 o 
  -5   1   3       46.02       29.97      5.63 o 
  -4   1   3        5.31        5.97      3.54 o 
  -3   1   3     1119.13     1181.80     30.73 o 
  -2   1   3     5992.46     6181.79     97.49 o 
  -1   1   3     1236.06     1300.49     17.12 o 
   0   1   3     2204.68     2223.60     22.01 o 
   1   1   3     5043.67     5330.97     73.91 o 
   2   1   3     1775.88     1844.86     28.95 o 
   3   1   3      887.69      836.15     17.71 o 
   4   1   3      998.44      990.25     26.01 o 
   5   1   3       40.99       41.02      6.78 o 
   6   1   3       37.48       31.71      8.60 o 
   7   1   3      176.21      171.22     17.36 o 
   8   1   3        1.99      -19.73     19.73 o 
   9   1   3      500.23      519.09     41.62 o 
  10   1   3        0.64      -22.01     32.67 o 
  11   1   3      610.92      601.23     52.29 o 
  12   1   3        6.10       -0.57     36.66 o 
 -13   2   3      101.14       64.77     36.64 o 
 -12   2   3      707.03      774.67     65.82 o 
 -11   2   3      325.27      313.92     46.76 o 
 -10   2   3     1112.80     1225.64     64.96 o 
  -9   2   3      214.84      221.93     19.61 o 
  -8   2   3       16.30       14.79     11.12 o 
  -7   2   3      533.69      545.82     22.75 o 
  -6   2   3     3411.44     3473.05     73.21 o 
  -5   2   3      180.60      212.49      8.54 o 
  -4   2   3     1277.29     1176.28     25.33 o 
  -3   2   3      670.17      665.23     13.27 o 
  -2   2   3     1635.74     1720.79     26.11 o 
  -1   2   3     2858.66     2849.60     29.28 o 
   0   2   3     2826.72     2885.85     30.19 o 
   1   2   3      582.89      563.56     10.06 o 
   2   2   3      955.58     1016.58     17.34 o 
   3   2   3      725.49      647.38     17.58 o 
   4   2   3     1347.70     1588.18     37.26 o 
   5   2   3      723.27      719.56     29.76 o 
   6   2   3     1338.43     1275.02     55.58 o 
   7   2   3        3.77       -2.11     21.29 o 
   8   2   3        2.63       -7.46     20.92 o 
   9   2   3     1141.37     1246.88     70.25 o 
  10   2   3      178.33      170.32     36.63 o 
  11   2   3      256.68      194.73     47.24 o 
  12   2   3      123.86      148.29     49.05 o 
 -13   3   3      300.55      361.67     61.02 o 
 -12   3   3       37.53       39.96     31.38 o 
 -11   3   3     1524.14     1589.86    151.97 o 
 -10   3   3      457.96      497.74     45.77 o 
  -9   3   3       50.86       36.02     12.43 o 
  -8   3   3     2778.49     2871.02     78.23 o 
  -7   3   3     2383.28     2345.21     73.06 o 
  -6   3   3      102.95       85.28     16.60 o 
  -5   3   3     4477.58     4152.73    120.23 o 
  -4   3   3     2382.98     2211.56     37.11 o 
  -3   3   3        4.04       13.09      3.94 o 
  -2   3   3       13.49       29.46      3.14 o 
  -1   3   3    15044.92    15181.10    145.18 o 
   0   3   3     2671.52     2737.10     30.80 o 
   1   3   3     4671.78     4633.49     64.93 o 
   2   3   3     1428.18     1325.60     24.82 o 
   3   3   3      571.00      564.22     17.29 o 
   4   3   3     4938.07     4842.85     94.38 o 
   5   3   3     1871.45     1787.85     47.32 o 
   6   3   3      472.70      504.32     23.33 o 
   7   3   3     2351.63     2334.32     69.99 o 
   8   3   3      370.43      369.00     23.24 o 
   9   3   3       17.80       33.83     26.20 o 
  10   3   3     1407.50     1304.84     73.71 o 
  11   3   3      159.53      156.14     39.97 o 
  12   3   3      797.20      650.09     66.03 o 
 -13   4   3      630.98      628.96     48.83 o 
 -12   4   3     1295.24     1402.43     67.52 o 
 -11   4   3      650.12      581.91     50.85 o 
 -10   4   3      430.36      330.16     37.53 o 
  -9   4   3      694.06      753.47     30.67 o 
  -8   4   3       57.56       49.85     24.73 o 
  -7   4   3      959.50      860.77     49.93 o 
  -6   4   3     1629.12     1350.35     69.62 o 
  -5   4   3     1584.90     1411.89     41.86 o 
  -4   4   3     2657.73     2379.08     45.52 o 
  -3   4   3     2436.13     2294.39     30.52 o 
  -2   4   3     1358.04     1326.15     20.26 o 
  -1   4   3     1103.36     1152.18     17.33 o 
   0   4   3    14603.18    15330.21    147.45 o 
   1   4   3      855.86      940.45     13.08 o 
   2   4   3      508.09      450.39     11.35 o 
   3   4   3     2862.66     2756.36     59.98 o 
   4   4   3      400.17      355.36     14.12 o 
   5   4   3     2928.62     2962.40     65.23 o 
   6   4   3     6631.19     6551.60    198.57 o 
   7   4   3      624.90      637.92     30.50 o 
   8   4   3     2015.92     1943.03     79.99 o 
   9   4   3     1283.45     1343.74     72.64 o 
  10   4   3       90.82      102.51     39.58 o 
  11   4   3     1101.06     1160.63     81.03 o 
 -13   5   3      228.10      178.06     46.77 o 
 -12   5   3       24.36       31.69     47.11 o 
 -11   5   3     2707.59     2710.87    106.10 o 
 -10   5   3      193.99      225.96     31.47 o 
  -9   5   3      673.86      634.04     38.37 o 
  -8   5   3     1117.57     1101.01     44.81 o 
  -7   5   3     2039.05     1860.85     75.35 o 
  -6   5   3        9.99      -12.97     12.97 o 
  -5   5   3     3271.10     2927.23     58.16 o 
  -4   5   3     1791.62     1742.43     39.86 o 
  -3   5   3       79.88       86.23      6.30 o 
  -2   5   3       32.09       22.28      4.95 o 
  -1   5   3     4754.99     4688.45     66.32 o 
   0   5   3     1246.60     1244.16     20.26 o 
   1   5   3     1886.79     1867.59     30.34 o 
   2   5   3     1902.31     2013.48     37.76 o 
   3   5   3      591.55      651.85     16.32 o 
   4   5   3     3264.52     3031.27     69.44 o 
   5   5   3     2679.35     2793.89     86.81 o 
   6   5   3       60.44       75.14      9.53 o 
   7   5   3     2835.71     2878.50     76.59 o 
   8   5   3     1730.83     1779.98     80.30 o 
   9   5   3       31.39       39.95     20.35 o 
  10   5   3     1051.21     1083.96     72.23 o 
  11   5   3       24.37       39.34     45.57 o 
 -12   6   3      782.11      755.77     50.16 o 
 -11   6   3      395.14      375.16     37.01 o 
 -10   6   3      805.34      771.26     43.18 o 
  -9   6   3      357.86      431.14     35.02 o 
  -8   6   3       18.79       35.07     17.52 o 
  -7   6   3     1523.67     1580.31     40.18 o 
  -6   6   3     1974.87     2177.82     46.16 o 
  -5   6   3     1643.93     1758.36     38.61 o 
  -4   6   3     7129.50     7129.48    150.85 o 
  -3   6   3     2898.76     2785.00     62.26 o 
  -2   6   3       77.85       76.02      6.63 o 
  -1   6   3      753.19      705.06     17.98 o 
   0   6   3     9188.57     8750.86    109.70 o 
   1   6   3      367.68      303.28      9.75 o 
   2   6   3      509.76      490.08     18.89 o 
   3   6   3      527.62      541.39     14.70 o 
   4   6   3        1.33       -0.80      6.18 o 
   5   6   3      108.49      124.84      9.03 o 
   6   6   3      732.77      743.54     41.01 o 
   7   6   3     1033.78     1128.43     46.67 o 
   8   6   3      330.40      331.80     31.30 o 
   9   6   3     1542.53     1495.11     66.69 o 
  10   6   3      283.94      316.95     49.98 o 
  11   6   3       89.03       65.28     46.41 o 
 -12   7   3       55.16       57.70     48.91 o 
 -11   7   3      124.74      158.85     35.33 o 
 -10   7   3      673.43      629.87     42.26 o 
  -9   7   3       34.25       30.57     16.07 o 
  -8   7   3      953.75      963.13     35.89 o 
  -7   7   3      880.44      874.62     32.65 o 
  -6   7   3      523.26      506.78     19.19 o 
  -5   7   3     1495.39     1514.85     40.93 o 
  -4   7   3     4971.93     5094.87    111.95 o 
  -3   7   3      625.23      602.41     22.97 o 
  -2   7   3      240.83      231.66     10.41 o 
  -1   7   3      522.12      455.67     14.58 o 
   0   7   3      324.04      326.76     10.40 o 
   1   7   3     2645.16     2521.28     42.31 o 
   2   7   3      885.18      886.26     26.60 o 
   3   7   3     1137.23     1176.26     35.54 o 
   4   7   3      551.77      587.42     16.68 o 
   5   7   3       86.32       95.84      8.87 o 
   6   7   3       66.98       76.12     10.58 o 
   7   7   3     1257.48     1381.25     73.45 o 
   8   7   3      157.16      130.50     30.36 o 
   9   7   3       17.86       29.63     21.58 o 
  10   7   3      263.67      252.31     44.62 o 
 -11   8   3      566.56      576.58     50.18 o 
 -10   8   3      101.04      108.65     26.66 o 
  -9   8   3      128.38      134.18     24.98 o 
  -8   8   3      392.63      353.69     31.27 o 
  -7   8   3     1085.08      968.78     44.56 o 
  -6   8   3        5.91       11.46     11.15 o 
  -5   8   3        2.89       -3.87      7.08 o 
  -4   8   3      134.66      161.78     16.06 o 
  -3   8   3       47.53       39.30     13.46 o 
  -2   8   3      830.09      847.00     23.77 o 
  -1   8   3        3.66       13.52      6.93 o 
   0   8   3     3353.05     3480.60     56.56 o 
   1   8   3      164.99      185.51     10.80 o 
   2   8   3      177.39      200.93     18.36 o 
   3   8   3     1833.08     1634.14     68.59 o 
   4   8   3     1023.38     1055.15     63.33 o 
   5   8   3     2434.13     2440.58     64.42 o 
   6   8   3        1.78        0.62     10.18 o 
   7   8   3      480.68      473.59     37.26 o 
   8   8   3      292.74      353.77     34.76 o 
   9   8   3      476.33      541.50     54.56 o 
  10   8   3       61.45       66.91     46.28 o 
 -11   9   3      112.50       76.17     40.97 o 
 -10   9   3       56.14       54.04     26.27 o 
  -9   9   3       27.14       29.87     26.06 o 
  -8   9   3      294.83      267.57     33.99 o 
  -7   9   3       80.87      103.18     23.40 o 
  -6   9   3      195.15      156.37     29.98 o 
  -5   9   3       84.63       72.28     22.52 o 
  -4   9   3      157.01      134.81     15.07 o 
  -3   9   3      167.66      159.00     24.28 o 
  -2   9   3       73.46       81.21      8.66 o 
  -1   9   3      200.72      199.74     11.85 o 
   0   9   3      472.12      506.46     22.64 o 
   1   9   3      226.48      292.31     39.67 o 
   2   9   3        0.15      -10.09     13.44 o 
   3   9   3      531.57      510.37     33.08 o 
   4   9   3      124.46      120.45     29.02 o 
   5   9   3       14.45       10.06     20.49 o 
   6   9   3       25.63       30.46     18.89 o 
   7   9   3       31.42       57.96     23.42 o 
   8   9   3       16.23        8.31     35.55 o 
   9   9   3      244.38      233.82     52.87 o 
 -10  10   3       53.42       67.61     36.14 o 
  -9  10   3      350.39      357.98     41.02 o 
  -8  10   3       15.51        5.36     27.63 o 
  -7  10   3        2.32       -6.91     26.76 o 
  -6  10   3      144.41      116.85     23.71 o 
  -5  10   3      258.53      231.81     27.31 o 
  -4  10   3       88.94       61.25     22.14 o 
  -3  10   3      357.79      335.07     23.45 o 
  -2  10   3       23.92       32.70     11.17 o 
  -1  10   3       61.16       53.68     16.03 o 
   0  10   3        0.70       -6.04      6.85 o 
   1  10   3      187.70      217.59     22.79 o 
   2  10   3     1314.04     1286.31     59.74 o 
   3  10   3     1572.40     1568.15     58.71 o 
   4  10   3       36.63       29.71     25.62 o 
   5  10   3      681.33      741.92     58.42 o 
   6  10   3      108.68      111.48     25.99 o 
   7  10   3       64.15       47.66     25.88 o 
   8  10   3      121.52      125.43     40.57 o 
  -9  11   3      202.99      226.68     40.73 o 
  -8  11   3      315.24      293.56     41.45 o 
  -7  11   3       10.19       10.84     23.36 o 
  -6  11   3      114.79       99.22     26.62 o 
  -5  11   3      296.37      299.26     31.22 o 
  -4  11   3       42.67       49.07     23.79 o 
  -3  11   3       11.99      -10.29     20.15 o 
  -2  11   3     1541.97     1479.77     58.33 o 
  -1  11   3      136.34      149.44     13.85 o 
   0  11   3      148.97      177.81     23.61 o 
   1  11   3      404.83      412.59     23.34 o 
   2  11   3     1266.57     1202.54     53.40 o 
   3  11   3       54.15       36.58     22.29 o 
   4  11   3      271.37      297.11     31.04 o 
   5  11   3     1372.07     1353.61     61.20 o 
   6  11   3        0.91        5.19     28.98 o 
   7  11   3      180.22      195.66     42.46 o 
   8  11   3      239.06      282.02     73.00 o 
  -8  12   3       34.94       55.59     36.91 o 
  -7  12   3      728.33      681.75     50.61 o 
  -6  12   3      472.49      538.24     60.67 o 
  -5  12   3       41.28       27.62     30.92 o 
  -4  12   3       73.50       46.49     27.49 o 
  -3  12   3      656.53      692.42     41.81 o 
  -2  12   3      256.46      279.08     30.97 o 
  -1  12   3      675.92      729.94     46.33 o 
   0  12   3      953.52      890.65     55.40 o 
   1  12   3      127.16      147.03     23.27 o 
   2  12   3      597.89      602.82     41.01 o 
   3  12   3     1590.94     1529.96     56.22 o 
   4  12   3      407.67      374.47     36.92 o 
   5  12   3      245.96      281.11     34.40 o 
   6  12   3      195.16      198.28     43.29 o 
   7  12   3      302.86      173.77     66.32 o 
  -7  13   3      389.49      359.86     53.67 o 
  -6  13   3       13.98       43.13     32.46 o 
  -5  13   3      581.48      626.99     41.14 o 
  -4  13   3      109.08      129.84     29.77 o 
  -3  13   3        4.77       48.72     35.49 o 
  -2  13   3     1595.84     1600.69     68.81 o 
  -1  13   3      284.31      261.78     37.62 o 
   0  13   3      332.71      334.48     36.21 o 
   1  13   3      566.92      651.94     59.32 o 
   2  13   3      654.94      518.20     61.12 o 
   3  13   3        0.86       28.19     39.73 o 
   4  13   3      867.80      833.23     53.90 o 
   5  13   3      560.90      513.77     63.82 o 
  -5  14   3      432.67      383.69     42.54 o 
  -4  14   3      406.53      400.67     41.76 o 
  -3  14   3      562.66      615.63     47.07 o 
  -2  14   3        0.92      -31.79     32.17 o 
  -1  14   3      958.77      954.56     67.77 o 
   0  14   3      494.47      486.78     43.89 o 
   1  14   3        2.52       32.09     44.61 o 
   2  14   3      492.44      522.53     58.92 o 
   3  14   3      575.17      544.49     63.41 o 
  -1  15   3      667.59      681.65     53.48 o 
 -13   0   4       25.70       47.48     44.61 o 
 -12   0   4      591.30      647.72     77.30 o 
 -11   0   4      275.57      303.22     53.44 o 
 -10   0   4     4062.57     4221.05    209.23 o 
  -9   0   4       35.69       37.27     14.88 o 
  -8   0   4      442.11      433.55     29.35 o 
  -7   0   4    11137.96    11255.29    346.53 o 
  -6   0   4     1151.67     1225.12     40.89 o 
  -5   0   4     1054.23     1010.41     31.02 o 
  -4   0   4     4842.53     4738.23    138.70 o 
  -3   0   4       44.68       71.09      5.78 o 
  -2   0   4     5908.24     6159.72    198.72 o 
  -1   0   4      111.25      154.51      9.02 o 
   0   0   4       36.46       43.52      4.78 o 
   1   0   4     6618.81     6322.16     93.81 o 
   2   0   4     2267.70     2127.50     38.21 o 
   3   0   4     5824.64     6254.08    183.56 o 
   4   0   4      758.87      715.71     29.23 o 
   5   0   4     4081.13     3841.19    115.82 o 
   6   0   4     1942.30     1869.26     66.64 o 
   7   0   4       38.51       50.99     16.04 o 
   8   0   4     4901.68     5035.77    245.97 o 
   9   0   4     2633.96     2437.25    148.15 o 
  10   0   4      220.40      180.36     56.06 o 
  11   0   4     2181.71     2123.29    157.22 o 
 -13   1   4      281.62      345.82     46.94 o 
 -12   1   4     1799.89     1700.64     96.75 o 
 -11   1   4     1369.87     1489.33     80.86 o 
 -10   1   4        0.43       10.89     21.93 o 
  -9   1   4      580.81      630.52     33.18 o 
  -8   1   4     3779.76     3698.95    132.62 o 
  -7   1   4      350.58      401.34     17.07 o 
  -6   1   4     2292.24     2263.53     49.78 o 
  -5   1   4     1993.94     1980.35     53.87 o 
  -4   1   4      369.79      404.17      9.99 o 
  -3   1   4    10376.44    10403.03    194.04 o 
  -2   1   4     1271.15     1307.09     20.16 o 
  -1   1   4    13045.50    13446.23    166.32 o 
   0   1   4    13347.40    13692.93    158.63 o 
   1   1   4     1547.73     1471.92     19.61 o 
   2   1   4     3444.82     3607.58     47.06 o 
   3   1   4     2487.73     2373.57     49.38 o 
   4   1   4     1337.39     1251.95     31.25 o 
   5   1   4       62.75       72.82      8.58 o 
   6   1   4      325.11      302.41     15.74 o 
   7   1   4     1721.66     1747.60     53.22 o 
   8   1   4      705.80      699.95     45.97 o 
   9   1   4     1077.00     1022.69     95.07 o 
  10   1   4      731.74      764.60     61.62 o 
  11   1   4       60.34       53.35     35.68 o 
 -13   2   4      548.64      493.73     55.56 o 
 -12   2   4       13.41       -6.83     42.89 o 
 -11   2   4      939.84      955.49     63.01 o 
 -10   2   4      524.76      496.35     47.18 o 
  -9   2   4      244.47      257.96     18.19 o 
  -8   2   4      108.45      128.31     12.16 o 
  -7   2   4     9347.13     9351.53    362.47 o 
  -6   2   4      659.72      675.72     29.09 o 
  -5   2   4       16.16       30.57      7.72 o 
  -4   2   4     1544.50     1449.30     22.07 o 
  -3   2   4     3551.58     3675.18     75.39 o 
  -2   2   4      968.43      936.63     13.86 o 
  -1   2   4     1669.58     1812.14     19.27 o 
   0   2   4      398.49      485.63      8.06 o 
   1   2   4     5819.44     5896.91     94.64 o 
   2   2   4     2974.88     2725.62     40.70 o 
   3   2   4       13.97        8.60      6.58 o 
   4   2   4     7185.41     7107.19    187.39 o 
   5   2   4      145.02      144.15     10.05 o 
   6   2   4      382.07      335.47     15.51 o 
   7   2   4     1518.69     1503.76     48.10 o 
   8   2   4      402.67      394.71     37.57 o 
   9   2   4      160.58      159.82     36.31 o 
  10   2   4       29.86       14.81     31.54 o 
  11   2   4      205.11      261.85     71.45 o 
 -13   3   4       35.84       47.79     41.52 o 
 -12   3   4      787.83      857.50     66.88 o 
 -11   3   4     1693.34     1723.80     91.94 o 
 -10   3   4      182.97      219.25     37.48 o 
  -9   3   4      512.55      513.11     20.89 o 
  -8   3   4      728.95      740.99     44.69 o 
  -7   3   4        0.09       -1.52     14.59 o 
  -6   3   4     1232.66     1080.06     54.28 o 
  -5   3   4     1230.90     1397.27     42.77 o 
  -4   3   4      224.39      267.11      6.82 o 
  -3   3   4      449.98      463.08     12.06 o 
  -2   3   4      134.61      161.20      6.31 o 
  -1   3   4       20.62       21.74      3.18 o 
   0   3   4    17614.00    18478.25    195.22 o 
   1   3   4     2595.61     2680.65     41.81 o 
   2   3   4      436.25      451.15     15.06 o 
   3   3   4      793.48      665.25     25.97 o 
   4   3   4      343.47      275.39     22.81 o 
   5   3   4      536.51      519.19     30.61 o 
   6   3   4       61.42       74.56     20.52 o 
   7   3   4       40.23       58.80      8.20 o 
   8   3   4      203.85      183.45     29.52 o 
   9   3   4      338.01      337.47     48.07 o 
  10   3   4      455.70      516.39     48.58 o 
  11   3   4       50.75        4.95     40.95 o 
 -13   4   4      165.69      158.96     35.60 o 
 -12   4   4        2.54       15.07     33.22 o 
 -11   4   4      403.82      372.76     40.63 o 
 -10   4   4      256.55      231.03     49.03 o 
  -9   4   4        2.18        8.19     25.45 o 
  -8   4   4      295.33      229.90     23.85 o 
  -7   4   4      225.69      250.05     21.52 o 
  -6   4   4        5.89        9.35      9.25 o 
  -5   4   4      961.88     1072.13     25.97 o 
  -4   4   4       85.07      100.71      6.45 o 
  -3   4   4      130.32      126.31      6.11 o 
  -2   4   4      148.18      157.33      6.29 o 
  -1   4   4       71.75       66.87      4.86 o 
   0   4   4        0.25        0.37      3.42 o 
   1   4   4       31.21       36.74      4.40 o 
   2   4   4     1162.55     1217.32     36.11 o 
   3   4   4      829.24      856.56     31.59 o 
   4   4   4      212.41      204.70     12.68 o 
   5   4   4       22.62       20.16     13.94 o 
   6   4   4     1899.92     1886.17    102.29 o 
   7   4   4       21.06       22.86     17.72 o 
   8   4   4     1218.74     1146.08     64.57 o 
   9   4   4       64.54       71.91     31.70 o 
  10   4   4        0.35      -18.43     22.71 o 
  11   4   4       37.06        2.19     50.72 o 
 -13   5   4      449.62      337.87     48.54 o 
 -12   5   4       20.60       36.89     27.88 o 
 -11   5   4        1.64       23.44     25.08 o 
 -10   5   4       72.02       58.64     23.96 o 
  -9   5   4      181.37      188.68     24.51 o 
  -8   5   4      619.20      602.83     32.49 o 
  -7   5   4      564.83      472.98     24.73 o 
  -6   5   4      362.66      338.60     17.62 o 
  -5   5   4       81.57       63.74      9.89 o 
  -4   5   4     1094.20     1207.87     24.35 o 
  -3   5   4       99.28      113.95      7.07 o 
  -2   5   4     1598.93     1702.14     31.23 o 
  -1   5   4        3.61        8.07      4.99 o 
   0   5   4      725.13      767.32     15.97 o 
   1   5   4     1517.38     1606.17     27.65 o 
   2   5   4     1793.30     1897.67     42.00 o 
   3   5   4        2.85        3.67      7.99 o 
   4   5   4       31.64       19.06      8.71 o 
   5   5   4        4.43       -4.41     12.35 o 
   6   5   4      860.55      910.68     32.87 o 
   7   5   4       10.50       15.44     19.73 o 
   8   5   4       90.78      118.89     23.89 o 
   9   5   4       29.10       21.28     23.91 o 
  10   5   4      124.49      112.44     28.88 o 
  11   5   4       79.90       77.50     45.15 o 
 -12   6   4       81.30       83.06     35.56 o 
 -11   6   4       46.36       38.14     29.33 o 
 -10   6   4       11.16       14.94     29.71 o 
  -9   6   4       13.57       23.29     19.99 o 
  -8   6   4      170.10      179.38     31.43 o 
  -7   6   4      573.12      543.24     25.62 o 
  -6   6   4      503.61      505.78     20.45 o 
  -5   6   4      866.13      822.95     30.81 o 
  -4   6   4      162.49      140.03      8.28 o 
  -3   6   4     1706.66     1705.47     27.71 o 
  -2   6   4      186.16      199.80     11.94 o 
  -1   6   4     1934.87     1899.39     30.52 o 
   0   6   4     2722.50     2835.04     41.75 o 
   1   6   4       97.54       90.79      7.44 o 
   2   6   4     2323.94     2358.72     79.26 o 
   3   6   4        1.05       10.95      5.88 o 
   4   6   4      132.79      133.94     11.41 o 
   5   6   4      544.21      522.13     22.13 o 
   6   6   4      108.29      110.05     14.52 o 
   7   6   4       12.07       28.34     15.01 o 
   8   6   4      346.14      350.93     26.26 o 
   9   6   4      188.95      161.51     30.07 o 
  10   6   4        6.17       37.76     35.95 o 
 -12   7   4       44.56       74.08     34.77 o 
 -11   7   4       99.94      143.50     36.25 o 
 -10   7   4        6.86       10.59     18.06 o 
  -9   7   4      178.55      221.84     21.65 o 
  -8   7   4      419.33      441.87     24.85 o 
  -7   7   4       85.04       60.46     12.60 o 
  -6   7   4     3450.49     3540.28     72.29 o 
  -5   7   4     3080.96     3174.88    107.26 o 
  -4   7   4       18.21       15.21      6.60 o 
  -3   7   4     2188.13     2195.32     42.70 o 
  -2   7   4     2906.43     2915.52     55.64 o 
  -1   7   4      164.41      186.20      8.70 o 
   0   7   4      831.59      789.62     18.97 o 
   1   7   4     2010.88     2006.73     37.21 o 
   2   7   4       85.94       98.37     11.78 o 
   3   7   4      696.69      712.84     19.69 o 
   4   7   4      238.35      306.98     22.37 o 
   5   7   4        2.96       -4.24     11.43 o 
   6   7   4      358.68      363.29     21.83 o 
   7   7   4      837.51      845.47     35.92 o 
   8   7   4       64.24       73.04     24.88 o 
   9   7   4      110.83      121.90     25.70 o 
  10   7   4      138.63      144.03     41.88 o 
 -11   8   4       12.27       51.58     31.76 o 
 -10   8   4      682.72      735.71     49.81 o 
  -9   8   4       30.68       35.20     23.59 o 
  -8   8   4      520.84      638.12     30.97 o 
  -7   8   4     1273.08     1250.42     41.94 o 
  -6   8   4      508.29      521.92     25.16 o 
  -5   8   4     2585.02     2584.82     56.90 o 
  -4   8   4     4608.42     4566.68    126.60 o 
  -3   8   4       68.73       79.45      8.73 o 
  -2   8   4     2674.45     2791.21     52.20 o 
  -1   8   4     1886.04     1825.75     34.31 o 
   0   8   4       28.87       22.25      6.80 o 
   1   8   4     1044.97     1073.85     29.70 o 
   2   8   4      715.07      731.03     32.30 o 
   3   8   4       10.30        6.27     11.54 o 
   4   8   4      377.87      370.37     29.17 o 
   5   8   4      358.67      406.07     22.25 o 
   6   8   4      462.00      534.25     67.61 o 
   7   8   4      165.33      175.07     27.59 o 
   8   8   4     1666.29     1584.85     91.49 o 
   9   8   4       96.69       77.93     36.86 o 
 -11   9   4      315.46      388.09     45.02 o 
 -10   9   4        0.97        3.53     32.29 o 
  -9   9   4      412.77      468.42     37.15 o 
  -8   9   4      494.70      462.90     38.06 o 
  -7   9   4     1024.37     1033.63     47.85 o 
  -6   9   4     3371.26     3258.71     81.84 o 
  -5   9   4       19.36       20.32     19.85 o 
  -4   9   4        1.00       11.35     12.95 o 
  -3   9   4     3494.64     3541.11     81.54 o 
  -2   9   4      829.03      834.88     25.20 o 
  -1   9   4     1484.61     1462.16     32.52 o 
   0   9   4      864.02      861.78     22.88 o 
   1   9   4     1136.87     1157.39     35.92 o 
   2   9   4       70.83       87.07     15.68 o 
   3   9   4     2395.82     2422.11     65.27 o 
   4   9   4      428.24      407.34     30.58 o 
   5   9   4      665.28      670.55     36.59 o 
   6   9   4      578.19      677.74     56.11 o 
   7   9   4     1415.94     1477.37     69.37 o 
   8   9   4       37.67       40.16     40.29 o 
   9   9   4     1232.27     1199.35     87.96 o 
 -10  10   4       54.94       31.13     32.20 o 
  -9  10   4        2.68       -8.12     25.79 o 
  -8  10   4      365.80      334.83     35.75 o 
  -7  10   4     1189.46     1170.72     54.26 o 
  -6  10   4      113.73      126.65     29.03 o 
  -5  10   4      400.75      389.95     30.29 o 
  -4  10   4     1976.71     2048.07     70.81 o 
  -3  10   4     1902.90     1875.00     86.50 o 
  -2  10   4     1021.56     1046.45     35.22 o 
  -1  10   4     1869.30     1959.82     43.32 o 
   0  10   4       27.46       40.54      9.39 o 
   1  10   4       34.38       35.77     14.68 o 
   2  10   4     1483.49     1577.94     88.22 o 
   3  10   4     1174.66     1157.92     61.26 o 
   4  10   4     1455.90     1431.71    105.95 o 
   5  10   4     1620.88     1696.26     65.27 o 
   6  10   4       24.12       55.96     28.57 o 
   7  10   4      913.94      935.35     52.31 o 
   8  10   4      768.34      868.84     86.72 o 
  -9  11   4      164.30      118.70     34.87 o 
  -8  11   4      275.20      318.21     35.43 o 
  -7  11   4      103.89      143.34     31.44 o 
  -6  11   4     1504.90     1497.90     65.62 o 
  -5  11   4      312.38      345.74     34.76 o 
  -4  11   4      257.65      274.88     25.01 o 
  -3  11   4     1044.50     1017.27     48.25 o 
  -2  11   4     1415.57     1348.55     61.12 o 
  -1  11   4        0.41        5.72     16.08 o 
   0  11   4     1102.01     1053.27     36.60 o 
   1  11   4     1306.39     1295.57     40.77 o 
   2  11   4      306.76      267.31     29.23 o 
   3  11   4      527.00      602.39     42.93 o 
   4  11   4     1090.36     1091.60     53.81 o 
   5  11   4      369.56      347.55     33.32 o 
   6  11   4      266.83      310.19     34.45 o 
   7  11   4      240.88      229.32     49.33 o 
  -8  12   4      502.74      547.68     53.06 o 
  -7  12   4      477.04      424.74     39.42 o 
  -6  12   4      307.14      292.65     35.74 o 
  -5  12   4       73.85       85.42     29.24 o 
  -4  12   4       77.69       61.16     33.21 o 
  -3  12   4      500.42      441.29     35.30 o 
  -2  12   4      233.00      220.61     29.76 o 
  -1  12   4      130.72      161.80     27.25 o 
   0  12   4       36.58       21.95     27.28 o 
   1  12   4      112.96       91.82     21.04 o 
   2  12   4      608.04      661.58     35.48 o 
   3  12   4       50.24       13.38     22.20 o 
   4  12   4      711.18      707.84     45.73 o 
   5  12   4       25.16       70.44     26.09 o 
   6  12   4      103.37      135.13     46.60 o 
  -7  13   4       76.93       68.94     34.16 o 
  -6  13   4       65.84       45.41     30.80 o 
  -5  13   4        4.23       -6.64     26.42 o 
  -4  13   4        3.90        6.28     25.20 o 
  -3  13   4       27.24        5.87     32.06 o 
  -2  13   4       24.13       16.62     28.04 o 
  -1  13   4       31.72       18.01     32.45 o 
   0  13   4      153.61      156.99     31.24 o 
   1  13   4       71.41       92.72     30.35 o 
   2  13   4        7.99       30.26     23.75 o 
   3  13   4       46.44       21.45     27.14 o 
   4  13   4        4.44      -17.86     28.48 o 
   5  13   4       77.65       55.73     44.49 o 
  -5  14   4      108.96       58.75     33.68 o 
  -4  14   4        1.26       -1.87     31.68 o 
  -3  14   4        1.63      -11.33     28.74 o 
  -2  14   4      218.42      189.90     35.82 o 
  -1  14   4      134.12       80.93     33.71 o 
   0  14   4      100.71       52.25     31.31 o 
   1  14   4       67.03       15.26     46.64 o 
   2  14   4      123.07      109.32     44.25 o 
   3  14   4        2.72       17.30     45.24 o 
 -14   1   5        0.67       47.71     40.66 o 
 -13   1   5       43.04       36.74     33.39 o 
 -12   1   5      271.33      261.37     40.32 o 
 -11   1   5        0.06       -7.83     33.46 o 
 -10   1   5     1031.64     1027.20     81.83 o 
  -9   1   5       70.39       78.02     21.03 o 
  -8   1   5      480.24      499.58     23.87 o 
  -7   1   5      853.24      865.63     26.61 o 
  -6   1   5      150.22      164.86     10.07 o 
  -5   1   5        1.22        4.31      3.65 o 
  -4   1   5      556.60      566.00     15.76 o 
  -3   1   5     3396.16     3334.50     63.93 o 
  -2   1   5      485.33      472.00      8.91 o 
  -1   1   5     2408.09     2466.95     39.18 o 
   0   1   5     2668.25     2715.58     30.51 o 
   1   1   5     1761.86     2060.01     27.82 o 
   2   1   5      688.15      631.40     13.29 o 
   3   1   5     4068.72     4170.75     64.79 o 
   4   1   5      120.60      159.38      9.98 o 
   5   1   5      569.57      531.61     19.34 o 
   6   1   5     1357.06     1231.98     35.94 o 
   7   1   5      200.18      180.06     27.24 o 
   8   1   5      549.27      564.91     42.01 o 
   9   1   5     1175.49     1128.95     64.08 o 
  10   1   5      127.36       92.05     37.87 o 
  11   1   5      190.91      201.57     43.07 o 
 -13   2   5        1.78      -18.60     38.88 o 
 -12   2   5       15.79        1.56     33.54 o 
 -11   2   5     1648.20     1680.14     85.20 o 
 -10   2   5      335.56      342.60     41.87 o 
  -9   2   5      812.50      888.78     34.44 o 
  -8   2   5     1497.30     1553.42     65.64 o 
  -7   2   5      412.83      442.98     18.02 o 
  -6   2   5      186.60      220.59     20.52 o 
  -5   2   5     1253.73     1257.08     33.38 o 
  -4   2   5     4666.26     4988.33    113.86 o 
  -3   2   5     5078.28     5129.23     89.50 o 
  -2   2   5       93.16       72.23      3.29 o 
  -1   2   5      771.05      750.72     11.79 o 
   0   2   5     2970.76     3083.80     45.26 o 
   1   2   5     6780.83     6575.37    104.66 o 
   2   2   5        0.56       -0.80      4.99 o 
   3   2   5     1706.17     1701.23     33.74 o 
   4   2   5      448.16      443.28     21.72 o 
   5   2   5      105.12      100.72     16.09 o 
   6   2   5      170.18      179.40     24.04 o 
   7   2   5     1348.34     1257.37     55.82 o 
   8   2   5        9.28       21.13     26.41 o 
   9   2   5       51.94       23.85     27.41 o 
  10   2   5      572.15      484.87     48.38 o 
  11   2   5       17.48       47.78     37.96 o 
 -13   3   5      495.69      512.80     61.10 o 
 -12   3   5      132.71      116.37     39.83 o 
 -11   3   5        0.29      -13.31     27.24 o 
 -10   3   5      496.55      507.82     41.92 o 
  -9   3   5      231.40      239.86     32.92 o 
  -8   3   5      249.12      281.37     29.26 o 
  -7   3   5     1973.47     1865.41     69.67 o 
  -6   3   5      454.03      389.20     20.14 o 
  -5   3   5       45.38       62.65      7.52 o 
  -4   3   5     1739.07     1557.69     35.77 o 
  -3   3   5        6.29        4.29      3.73 o 
  -2   3   5      205.04      257.28      6.61 o 
  -1   3   5      329.48      284.13      6.72 o 
   0   3   5     1463.95     1453.81     24.23 o 
   1   3   5     1422.08     1561.65     31.82 o 
   2   3   5     5040.13     5177.54    102.31 o 
   3   3   5       65.19       45.43      8.77 o 
   4   3   5     2926.43     2984.61     78.23 o 
   5   3   5     1425.21     1512.65    106.40 o 
   6   3   5      258.73      274.29     29.51 o 
   7   3   5     1934.18     1718.39     75.75 o 
   8   3   5       59.86       59.10     30.19 o 
   9   3   5      213.08      215.17     35.93 o 
  10   3   5       96.79       97.15     35.93 o 
  11   3   5      433.96      459.53     58.18 o 
 -13   4   5        0.84       30.21     28.72 o 
 -12   4   5     1477.49     1559.41     95.05 o 
 -11   4   5     1848.23     2030.27     92.99 o 
 -10   4   5      651.90      569.72     47.44 o 
  -9   4   5      128.24      128.06     24.96 o 
  -8   4   5      944.17      902.02     46.61 o 
  -7   4   5       51.23       53.18     12.93 o 
  -6   4   5     1004.86      903.74     28.46 o 
  -5   4   5     1418.53     1215.56     29.04 o 
  -4   4   5      250.56      210.56     12.57 o 
  -3   4   5     1649.43     1643.41     34.06 o 
  -2   4   5      125.98      105.84      5.60 o 
  -1   4   5      935.83      993.59     20.88 o 
   0   4   5     8444.32     8334.53    146.98 o 
   1   4   5     3697.44     3509.71     62.30 o 
   2   4   5     1175.92     1199.56     30.87 o 
   3   4   5      276.59      263.14     16.02 o 
   4   4   5     3908.74     3753.22    136.09 o 
   5   4   5      856.11      866.90     31.47 o 
   6   4   5     1740.51     1888.95     55.65 o 
   7   4   5     2582.95     2599.56    141.44 o 
   8   4   5      197.89      184.20     26.39 o 
   9   4   5      190.43      188.04     30.74 o 
  10   4   5      266.72      332.94     50.24 o 
 -13   5   5      962.42     1000.52     62.91 o 
 -12   5   5      461.02      523.84     41.85 o 
 -11   5   5       48.43       74.02     24.25 o 
 -10   5   5      827.72      796.09     43.23 o 
  -9   5   5      464.67      489.73     35.24 o 
  -8   5   5      198.93      197.66     16.85 o 
  -7   5   5     5458.34     5403.60    140.91 o 
  -6   5   5     1474.10     1440.19     40.25 o 
  -5   5   5      568.23      628.05     18.36 o 
  -4   5   5    11602.10    11162.06    174.97 o 
  -3   5   5     2065.77     2015.98     47.04 o 
  -2   5   5      215.04      210.54      8.97 o 
  -1   5   5      645.71      587.70     13.78 o 
   0   5   5     4792.88     4936.91     68.86 o 
   1   5   5       32.11       32.73      5.18 o 
   2   5   5     3679.99     3533.98     79.43 o 
   3   5   5     3091.19     3115.74     69.63 o 
   4   5   5       47.20       40.51     11.24 o 
   5   5   5     2122.27     2110.62     77.20 o 
   6   5   5     6248.81     6342.34    156.24 o 
   7   5   5      811.85      864.48     51.10 o 
   8   5   5     1825.62     1811.83     60.12 o 
   9   5   5      466.03      428.73     29.94 o 
  10   5   5      123.57      116.73     36.91 o 
 -12   6   5       93.38       88.21     30.35 o 
 -11   6   5     1255.32     1191.61     51.24 o 
 -10   6   5     1464.58     1386.92     51.20 o 
  -9   6   5       25.02       51.17     18.01 o 
  -8   6   5     4781.23     4837.76    106.89 o 
  -7   6   5      420.19      401.86     22.06 o 
  -6   6   5      509.54      563.14     39.46 o 
  -5   6   5     2930.87     2961.98     87.91 o 
  -4   6   5     1161.29     1224.40     25.57 o 
  -3   6   5     2708.48     2574.38     46.62 o 
  -2   6   5      105.14       63.27      6.87 o 
  -1   6   5      229.09      228.65     10.00 o 
   0   6   5     2807.62     2757.31     41.73 o 
   1   6   5     6148.20     6267.43    113.19 o 
   2   6   5     1451.03     1488.77     40.18 o 
   3   6   5     3628.32     3919.13    105.55 o 
   4   6   5      873.06      882.67     48.33 o 
   5   6   5      102.89      127.41     17.37 o 
   6   6   5      464.37      492.97     26.08 o 
   7   6   5     1650.68     1637.93     51.92 o 
   8   6   5       12.00       25.33     16.88 o 
   9   6   5        3.47        9.92     28.36 o 
  10   6   5     1052.56      950.72     75.48 o 
 -12   7   5      444.58      435.02     52.03 o 
 -11   7   5       30.05        8.97     24.06 o 
 -10   7   5      296.68      337.42     41.67 o 
  -9   7   5        6.48       13.89     14.81 o 
  -8   7   5      161.90      190.42     20.57 o 
  -7   7   5     2274.56     2423.05     64.13 o 
  -6   7   5       78.93       69.90     11.25 o 
  -5   7   5     1119.50     1088.66     27.01 o 
  -4   7   5     1338.44     1372.48     28.02 o 
  -3   7   5      922.42      902.18     36.06 o 
  -2   7   5       22.20       21.75      8.46 o 
  -1   7   5      617.49      575.02     16.85 o 
   0   7   5       53.34       40.49      7.10 o 
   1   7   5     1143.10     1068.99     23.13 o 
   2   7   5      154.28      141.91     13.07 o 
   3   7   5      603.04      624.81     22.37 o 
   4   7   5     1482.41     1599.99     46.73 o 
   5   7   5      133.21      137.36     16.56 o 
   6   7   5      703.00      736.53     56.18 o 
   7   7   5        2.42        8.53     19.05 o 
   8   7   5     1137.28     1045.81     64.31 o 
   9   7   5      455.20      491.87     44.32 o 
 -11   8   5      194.82      199.11     36.33 o 
 -10   8   5        9.89        9.72     23.92 o 
  -9   8   5      107.35       86.78     34.15 o 
  -8   8   5      329.71      358.66     24.17 o 
  -7   8   5      549.72      506.12     27.21 o 
  -6   8   5        6.56        5.34     13.65 o 
  -5   8   5       27.21       24.50      8.37 o 
  -4   8   5      150.18      139.72     14.20 o 
  -3   8   5      688.34      766.28     21.13 o 
  -2   8   5      341.45      325.48     15.52 o 
  -1   8   5      393.78      383.67     14.95 o 
   0   8   5     1299.60     1306.85     30.26 o 
   1   8   5      333.54      315.03     14.90 o 
   2   8   5      173.05      164.09     16.08 o 
   3   8   5      583.04      598.55     27.29 o 
   4   8   5       21.46       17.92     12.23 o 
   5   8   5      107.63      102.19     23.82 o 
   6   8   5       26.95        8.00     20.51 o 
   7   8   5      395.48      393.18     36.63 o 
   8   8   5       10.36        1.37     24.66 o 
   9   8   5       30.62       20.87     35.90 o 
 -11   9   5       53.13       35.56     42.56 o 
 -10   9   5       20.54       23.68     26.83 o 
  -9   9   5       25.98       45.74     29.43 o 
  -8   9   5        3.30       12.32     21.52 o 
  -7   9   5      660.03      657.30     41.18 o 
  -6   9   5        5.64       13.13     12.10 o 
  -5   9   5      663.42      681.32     46.49 o 
  -4   9   5      331.89      299.29     27.31 o 
  -3   9   5       16.34       19.94     10.65 o 
  -2   9   5       26.27       39.06      9.48 o 
  -1   9   5       28.13       17.57      7.89 o 
   0   9   5        3.03        1.18      7.79 o 
   1   9   5      498.91      510.26     21.61 o 
   2   9   5        1.25        1.46     16.03 o 
   3   9   5        3.42        6.34     17.44 o 
   4   9   5      459.92      470.63     54.51 o 
   5   9   5       14.96       17.27     18.36 o 
   6   9   5       81.87       78.52     23.92 o 
   7   9   5        3.72        4.17     32.55 o 
   8   9   5       18.05       13.40     26.44 o 
 -10  10   5        6.37      -10.19     39.83 o 
  -9  10   5      549.84      584.52     45.19 o 
  -8  10   5       25.31       20.38     27.36 o 
  -7  10   5      351.59      384.97     38.12 o 
  -6  10   5      205.85      169.81     26.47 o 
  -5  10   5       73.65       67.37     21.65 o 
  -4  10   5      319.31      287.06     32.54 o 
  -3  10   5       26.04       38.26     14.39 o 
  -2  10   5      348.02      370.65     18.18 o 
  -1  10   5        5.02        3.88     10.98 o 
   0  10   5      332.62      310.94     15.10 o 
   1  10   5      118.61      130.63     18.51 o 
   2  10   5      142.14      172.98     22.76 o 
   3  10   5        1.60       19.97     18.65 o 
   4  10   5       53.92       54.39     23.08 o 
   5  10   5       34.48      -15.87     22.70 o 
   6  10   5       65.47      100.05     26.67 o 
   7  10   5        1.27       -1.77     34.66 o 
  -9  11   5      180.35      192.98     42.06 o 
  -8  11   5       13.96        9.51     26.20 o 
  -7  11   5       66.83       39.04     23.81 o 
  -6  11   5       37.90       45.35     25.92 o 
  -5  11   5       72.60       56.54     24.38 o 
  -4  11   5        4.82        5.29     24.50 o 
  -3  11   5      757.72      745.31     53.03 o 
  -2  11   5        0.95       -3.15     11.74 o 
  -1  11   5     1449.27     1456.65     44.00 o 
   0  11   5      900.20      901.95     33.94 o 
   1  11   5       44.32       40.51     16.87 o 
   2  11   5      579.33      556.68     29.28 o 
   3  11   5       55.87       68.62     28.19 o 
   4  11   5        1.77      -26.18     26.18 o 
   5  11   5      199.01      217.13     31.35 o 
   6  11   5       94.34       95.71     29.26 o 
  -8  12   5      348.47      346.30     41.42 o 
  -7  12   5       51.81       57.53     33.84 o 
  -6  12   5      362.70      396.59     43.68 o 
  -5  12   5      879.92      925.73     50.64 o 
  -4  12   5      296.03      281.97     34.89 o 
  -3  12   5       21.90       17.25     28.56 o 
  -2  12   5     3257.51     3266.57    141.04 o 
  -1  12   5      601.31      630.42     35.68 o 
   0  12   5       25.30       28.71     19.49 o 
   1  12   5     2053.75     2091.17     60.27 o 
   2  12   5      499.99      508.81     30.30 o 
   3  12   5      792.00      810.31     38.80 o 
   4  12   5      732.62      686.74     47.83 o 
   5  12   5        0.34      -26.45     26.45 o 
  -7  13   5      353.16      378.42     44.85 o 
  -6  13   5      191.59      196.53     32.92 o 
  -5  13   5        6.69       -3.97     28.48 o 
  -4  13   5     2172.33     2174.60    139.97 o 
  -3  13   5     1072.99     1052.65     56.59 o 
  -2  13   5      867.26      791.86     50.65 o 
  -1  13   5      983.60      894.92     51.67 o 
   0  13   5      561.20      564.38     47.63 o 
   1  13   5      120.39      133.53     27.52 o 
   2  13   5      623.27      689.35     46.91 o 
   3  13   5      684.78      676.56     41.50 o 
   4  13   5      105.45       83.99     29.71 o 
  -4  14   5        0.71       12.95     28.06 o 
  -3  14   5     1424.49     1506.11    112.18 o 
  -2  14   5      372.30      323.01     41.52 o 
  -1  14   5      200.56      188.01     36.06 o 
   0  14   5       31.48       15.47     32.59 o 
   1  14   5      125.07      108.51     44.98 o 
   2  14   5      170.13      142.75     33.26 o 
 -14   0   6        1.48       68.47     56.54 o 
 -13   0   6      163.30      184.65     56.54 o 
 -12   0   6     1483.07     1382.52    110.46 o 
 -11   0   6     1700.66     1755.41    122.63 o 
 -10   0   6       30.07       20.76     29.82 o 
  -9   0   6     3198.53     3190.53    111.76 o 
  -8   0   6      540.36      583.39     34.20 o 
  -7   0   6     8877.26     8895.80    306.45 o 
  -6   0   6    15259.46    15581.45    458.38 o 
  -5   0   6      104.72      104.71      8.77 o 
  -4   0   6    25369.19    25963.24    921.85 o 
  -3   0   6    10844.12    10897.05    543.81 o 
  -2   0   6        5.27       13.28      9.54 o 
  -1   0   6     1233.04     1240.17     65.27 o 
   0   0   6     1821.40     1667.93     41.40 o 
   1   0   6     1497.94     1581.67     56.37 o 
   2   0   6      261.13      376.15     18.90 o 
   3   0   6     6368.82     6470.88    146.79 o 
   4   0   6        0.68       -3.54     10.14 o 
   5   0   6     3657.71     3579.85    107.20 o 
   6   0   6     2267.62     2135.69    113.56 o 
   7   0   6      245.22      282.71     50.58 o 
   8   0   6      734.78      807.09     68.71 o 
   9   0   6     1513.07     1529.01    110.70 o 
  10   0   6      420.52      462.59     83.50 o 
 -14   1   6      606.74      669.05     66.02 o 
 -13   1   6      258.03      262.40     45.18 o 
 -12   1   6      216.79      218.73     40.72 o 
 -11   1   6     2069.02     2056.59     92.87 o 
 -10   1   6     2044.62     2011.15     84.60 o 
  -9   1   6      570.40      612.01     28.91 o 
  -8   1   6      787.05      830.97     31.53 o 
  -7   1   6     1395.56     1472.37     36.98 o 
  -6   1   6      203.85      210.98     11.20 o 
  -5   1   6     7370.65     7300.03    187.14 o 
  -4   1   6     1175.28     1040.18     31.44 o 
  -3   1   6     1553.03     1566.34     44.80 o 
  -2   1   6      834.14      739.85     25.41 o 
  -1   1   6     1249.22     1238.68     32.10 o 
   0   1   6     2855.65     2974.66     43.40 o 
   1   1   6     7365.25     7241.10     95.16 o 
   2   1   6      542.85      475.90     10.70 o 
   3   1   6        9.11       25.33      7.32 o 
   4   1   6     3038.86     3135.87     72.45 o 
   5   1   6     2398.58     2386.84     56.62 o 
   6   1   6      255.18      244.87     27.08 o 
   7   1   6     1477.62     1431.54    124.06 o 
   8   1   6     1594.28     1695.62     80.91 o 
   9   1   6       68.61       53.98     31.95 o 
  10   1   6      846.23      829.42     66.79 o 
 -13   2   6       15.99       57.52     41.32 o 
 -12   2   6      602.93      640.59     56.32 o 
 -11   2   6      371.64      389.03     44.06 o 
 -10   2   6       60.02       81.52     28.51 o 
  -9   2   6      567.93      539.92     23.76 o 
  -8   2   6      778.43      767.42     40.98 o 
  -7   2   6       33.90       13.74     14.55 o 
  -6   2   6      252.67      249.46     14.38 o 
  -5   2   6        3.54        2.31      4.63 o 
  -4   2   6     1667.67     1519.39     29.99 o 
  -3   2   6       16.77        5.66      3.60 o 
  -2   2   6     3112.85     3374.79     58.50 o 
  -1   2   6      115.70       88.00      3.73 o 
   0   2   6     7442.84     7392.49    137.63 o 
   1   2   6     1537.96     1730.95     33.93 o 
   2   2   6      534.62      533.12     11.73 o 
   3   2   6      113.96       82.87      8.93 o 
   4   2   6        9.90       13.63      8.66 o 
   5   2   6     1819.15     1803.60     55.84 o 
   6   2   6     1566.97     1549.76     99.01 o 
   7   2   6       32.81       48.00     22.10 o 
   8   2   6      223.17      220.06     33.82 o 
   9   2   6     1094.03     1081.82     64.32 o 
  10   2   6      703.73      652.25     57.10 o 
 -13   3   6      127.03       64.36     40.32 o 
 -12   3   6      112.50      111.84     42.89 o 
 -11   3   6      172.26      174.28     32.43 o 
 -10   3   6       10.43      -12.45     21.84 o 
  -9   3   6      302.49      339.45     35.48 o 
  -8   3   6       67.70       61.41     24.22 o 
  -7   3   6      483.94      468.56     24.46 o 
  -6   3   6       99.43      127.48     19.46 o 
  -5   3   6      541.77      501.70     13.38 o 
  -4   3   6     1138.83     1015.88     31.27 o 
  -3   3   6       11.24        4.45      4.91 o 
  -2   3   6      900.93      860.36     25.57 o 
  -1   3   6      960.00     1068.19     27.59 o 
   0   3   6     2193.38     2197.57     47.11 o 
   1   3   6     1326.15     1314.78     33.89 o 
   2   3   6      143.35      123.53      8.86 o 
   3   3   6       97.73       95.46     10.72 o 
   4   3   6      573.75      596.88     27.77 o 
   5   3   6       39.48       37.98     14.15 o 
   6   3   6        2.17        4.85     21.31 o 
   7   3   6      386.28      355.48     56.06 o 
   8   3   6       77.94       81.17     30.87 o 
   9   3   6       95.79       72.53     30.71 o 
  10   3   6       22.59       19.64     37.06 o 
 -13   4   6      123.17      130.37     31.89 o 
 -12   4   6      297.24      277.56     46.14 o 
 -11   4   6      367.09      312.32     41.87 o 
 -10   4   6       41.54       -2.86     21.79 o 
  -9   4   6        8.54        2.20     13.58 o 
  -8   4   6       36.20       24.10     13.50 o 
  -7   4   6      844.88      799.35     29.85 o 
  -6   4   6      864.06      854.27     25.63 o 
  -5   4   6        3.67        0.79      4.36 o 
  -4   4   6      779.37      810.74     20.86 o 
  -3   4   6     3761.74     3744.58     51.15 o 
  -2   4   6      998.11      998.14     18.67 o 
  -1   4   6      418.71      453.98     12.14 o 
   0   4   6      738.36      808.82     19.73 o 
   1   4   6       90.38       70.04      7.14 o 
   2   4   6       14.35       19.96      6.66 o 
   3   4   6       50.88       67.99     10.91 o 
   4   4   6       14.33       35.45     14.21 o 
   5   4   6      261.75      287.91     21.08 o 
   6   4   6      513.35      535.76     27.79 o 
   7   4   6       45.35       17.50     19.76 o 
   8   4   6       34.26       64.53     24.29 o 
   9   4   6      266.21      219.88     27.40 o 
  10   4   6       32.13       18.51     23.78 o 
 -13   5   6       22.23       -4.81     40.73 o 
 -12   5   6       20.04       30.29     29.98 o 
 -11   5   6       10.72       18.04     20.17 o 
 -10   5   6       52.25       12.93     16.72 o 
  -9   5   6       47.13       38.64     15.72 o 
  -8   5   6       97.78       87.55     15.00 o 
  -7   5   6      599.04      567.75     25.82 o 
  -6   5   6      183.72      164.93     15.84 o 
  -5   5   6      172.29      199.91      9.49 o 
  -4   5   6      102.72       83.05      9.93 o 
  -3   5   6       36.22       31.58      6.48 o 
  -2   5   6      715.74      750.45     19.85 o 
  -1   5   6       33.82       29.57      6.13 o 
   0   5   6       67.04       94.67      6.97 o 
   1   5   6       27.29       22.03      4.72 o 
   2   5   6      254.59      282.39     18.25 o 
   3   5   6        0.16      -11.20     12.35 o 
   4   5   6     1134.01     1189.55     85.95 o 
   5   5   6        3.35        7.54     12.47 o 
   6   5   6        0.19       -6.31     14.76 o 
   7   5   6       57.58       42.52     21.10 o 
   8   5   6       93.95       96.17     27.23 o 
   9   5   6       88.81       86.67     23.60 o 
 -12   6   6      399.25      436.48     33.30 o 
 -11   6   6        8.56        2.45     18.38 o 
 -10   6   6     1052.86     1016.01     43.41 o 
  -9   6   6     1324.52     1352.70     51.72 o 
  -8   6   6      118.66      146.49     17.64 o 
  -7   6   6       57.29       43.78     14.33 o 
  -6   6   6     3301.38     3201.95     75.38 o 
  -5   6   6      177.65      193.12     10.63 o 
  -4   6   6     1157.61     1119.79     34.31 o 
  -3   6   6       17.81       15.47      8.55 o 
  -2   6   6      231.33      224.35     12.49 o 
  -1   6   6     1019.48     1034.32     25.57 o 
   0   6   6     3025.08     3029.65     47.29 o 
   1   6   6      192.66      191.11      8.81 o 
   2   6   6      416.53      412.31     14.21 o 
   3   6   6       39.81       52.01     11.92 o 
   4   6   6      965.62     1012.16     35.46 o 
   5   6   6        1.00        1.61     12.37 o 
   6   6   6      233.34      235.50     20.36 o 
   7   6   6        2.78       -3.14     22.55 o 
   8   6   6        9.49        3.78     20.73 o 
   9   6   6      116.43      150.11     39.88 o 
 -12   7   6       67.67       56.69     29.51 o 
 -11   7   6     1099.60     1090.20     57.98 o 
 -10   7   6      713.30      742.11     37.52 o 
  -9   7   6      269.02      278.21     25.83 o 
  -8   7   6     1721.41     1774.74     70.25 o 
  -7   7   6      682.12      772.03     37.50 o 
  -6   7   6      298.97      311.63     20.75 o 
  -5   7   6     1184.69     1208.76     35.65 o 
  -4   7   6      485.23      512.43     20.61 o 
  -3   7   6        0.84       -2.21      9.92 o 
  -2   7   6     3508.07     3337.94     61.34 o 
  -1   7   6     1151.10     1087.87     28.05 o 
   0   7   6      934.81     1011.11     24.61 o 
   1   7   6     2766.38     2664.95     50.40 o 
   2   7   6      512.49      490.27     16.55 o 
   3   7   6       23.06       14.39     11.19 o 
   4   7   6      672.19      733.79     61.52 o 
   5   7   6      660.64      700.78     36.23 o 
   6   7   6       59.71       74.92     19.39 o 
   7   7   6      518.47      568.16     69.08 o 
   8   7   6      704.48      623.31     43.16 o 
   9   7   6       68.66       81.77     35.76 o 
 -11   8   6       16.16       -9.51     33.68 o 
 -10   8   6      223.11      243.23     30.91 o 
  -9   8   6     1423.52     1347.68     48.93 o 
  -8   8   6      150.28      142.41     20.83 o 
  -7   8   6      886.56      971.45     36.31 o 
  -6   8   6     1892.92     1862.50     86.10 o 
  -5   8   6       29.88        7.75     12.46 o 
  -4   8   6      177.59      171.16     14.24 o 
  -3   8   6     1787.80     1742.56     38.96 o 
  -2   8   6        1.34       -5.98      9.98 o 
  -1   8   6     2380.54     2297.91     46.65 o 
   0   8   6      509.20      518.48     19.33 o 
   1   8   6      121.27      125.27     18.15 o 
   2   8   6      324.92      330.00     20.86 o 
   3   8   6     1078.56     1111.62     57.23 o 
   4   8   6      321.09      375.12     22.91 o 
   5   8   6      478.20      567.44     36.83 o 
   6   8   6      328.52      360.21     31.29 o 
   7   8   6        6.53      -10.47     28.75 o 
   8   8   6      409.88      389.27     48.83 o 
 -11   9   6      194.69      186.17     38.46 o 
 -10   9   6      492.79      557.93     48.02 o 
  -9   9   6        0.82       15.72     22.82 o 
  -8   9   6     1370.84     1342.43     63.57 o 
  -7   9   6     1464.64     1409.53     49.62 o 
  -6   9   6       59.75       69.26     14.56 o 
  -5   9   6     3303.70     3264.44    100.31 o 
  -4   9   6       57.31       42.51     14.01 o 
  -3   9   6      434.07      501.51     21.25 o 
  -2   9   6       63.05       91.29     12.27 o 
  -1   9   6      186.55      229.87     15.72 o 
   0   9   6      133.16      135.11     13.01 o 
   1   9   6      618.21      633.85     27.07 o 
   2   9   6     1042.30     1002.75     35.85 o 
   3   9   6      330.12      284.56     24.29 o 
   4   9   6      910.62      920.52     45.71 o 
   5   9   6      300.56      292.22     31.19 o 
   6   9   6      317.70      269.40     30.54 o 
   7   9   6      246.47      237.66     33.83 o 
 -10  10   6      695.14      652.98     49.26 o 
  -9  10   6      432.27      446.40     46.33 o 
  -8  10   6       16.44       11.54     25.04 o 
  -7  10   6      330.75      324.88     61.11 o 
  -6  10   6     1331.09     1272.37     55.77 o 
  -5  10   6       56.74       50.92     26.27 o 
  -4  10   6      154.02      169.83     25.58 o 
  -3  10   6     1208.22     1316.28     44.92 o 
  -2  10   6      142.79      146.78     14.25 o 
  -1  10   6     1141.06     1121.89     33.39 o 
   0  10   6     1977.42     1940.97     51.83 o 
   1  10   6      214.25      223.16     20.33 o 
   2  10   6      947.41      924.66     35.16 o 
   3  10   6      879.90      785.64     38.16 o 
   4  10   6      162.84      128.14     26.92 o 
   5  10   6      523.53      524.67     47.73 o 
   6  10   6      360.15      407.50     49.71 o 
   7  10   6       28.17       25.30     30.30 o 
  -9  11   6       91.90       94.95     34.62 o 
  -8  11   6      502.60      527.97     47.33 o 
  -7  11   6      341.93      305.13     34.24 o 
  -6  11   6       45.14       25.75     54.63 o 
  -5  11   6      781.21      772.64     60.40 o 
  -4  11   6     1089.90     1043.99     58.47 o 
  -3  11   6        5.04       -0.47     13.24 o 
  -2  11   6     1422.45     1454.08     44.41 o 
  -1  11   6      866.88      848.24     42.05 o 
   0  11   6      432.26      412.37     25.45 o 
   1  11   6     3310.06     3375.40     79.72 o 
   2  11   6     1635.52     1661.38     52.93 o 
   3  11   6      280.24      259.25     30.09 o 
   4  11   6     1214.86     1154.35     58.56 o 
   5  11   6       13.52       16.44     23.92 o 
   6  11   6      120.32       96.22     35.78 o 
  -8  12   6       31.74       60.48     32.15 o 
  -7  12   6       97.78       92.75     37.25 o 
  -6  12   6      844.14      837.72     53.52 o 
  -5  12   6      275.04      273.93     34.85 o 
  -4  12   6      435.91      422.58     36.20 o 
  -3  12   6      306.73      315.64     32.93 o 
  -2  12   6       17.29       -4.25     19.54 o 
  -1  12   6      144.80      164.96     31.13 o 
   0  12   6      649.81      654.16     38.79 o 
   1  12   6       51.47       51.68     17.75 o 
   2  12   6       46.12       61.58     24.95 o 
   3  12   6      210.75      235.19     28.76 o 
   4  12   6       43.15       14.68     26.12 o 
   5  12   6      225.39      183.05     33.53 o 
  -6  13   6        0.61        7.97     31.80 o 
  -5  13   6       18.47       -0.36     29.46 o 
  -4  13   6       29.15       19.83     30.17 o 
  -3  13   6       17.11        1.58     26.67 o 
  -2  13   6       44.37       37.91     33.17 o 
  -1  13   6      126.63      118.61     26.21 o 
   0  13   6      107.11      132.98     27.29 o 
   1  13   6       18.53       25.31     28.78 o 
   2  13   6        2.82        6.10     31.50 o 
   3  13   6      254.90      226.53     31.72 o 
  -3  14   6      283.62      325.57     51.75 o 
  -2  14   6       45.01       33.27     34.63 o 
  -1  14   6       25.34      -19.67     31.73 o 
   0  14   6       83.73       91.46     35.87 o 
 -13   1   7      119.07      129.19     37.63 o 
 -12   1   7      395.61      386.83     44.20 o 
 -11   1   7      950.63      957.77     57.83 o 
 -10   1   7       49.73       56.81     21.96 o 
  -9   1   7     1499.65     1509.20     73.96 o 
  -8   1   7      516.16      560.70     25.65 o 
  -7   1   7     1095.06     1074.28     34.47 o 
  -6   1   7     1098.04     1113.89     34.55 o 
  -5   1   7      260.13      260.47      8.41 o 
  -4   1   7      647.78      691.66     22.15 o 
  -3   1   7     2115.93     2191.30     87.06 o 
  -2   1   7      604.62      757.13     25.04 o 
  -1   1   7       30.47       47.70      4.16 o 
   0   1   7       32.62       31.51      3.75 o 
   1   1   7       72.44       72.55      5.43 o 
   2   1   7       51.83       40.07      5.29 o 
   3   1   7       58.71       60.16      8.88 o 
   4   1   7       25.91       27.26      9.23 o 
   5   1   7        1.70        3.24      9.90 o 
   6   1   7       21.08       26.85     18.81 o 
   7   1   7       99.63       78.89     24.23 o 
   8   1   7        8.54       15.49     26.43 o 
   9   1   7       69.37       46.57     31.80 o 
  10   1   7      132.39      100.60     52.49 o 
 -13   2   7      397.33      396.84     51.17 o 
 -12   2   7       46.29       81.55     37.09 o 
 -11   2   7     1581.72     1581.34     80.94 o 
 -10   2   7      361.07      417.79     62.03 o 
  -9   2   7      548.48      559.53     37.64 o 
  -8   2   7       80.32       88.24     16.91 o 
  -7   2   7      333.78      354.81     17.29 o 
  -6   2   7      161.03      190.67     12.32 o 
  -5   2   7      127.77      102.03      6.99 o 
  -4   2   7     1945.70     1909.45     49.23 o 
  -3   2   7     1156.68     1106.05     26.82 o 
  -2   2   7     1430.51     1340.80     40.99 o 
  -1   2   7     5993.51     5764.47    137.98 o 
   0   2   7      630.40      651.39     18.75 o 
   1   2   7     1725.01     1786.30     42.86 o 
   2   2   7     1794.53     1827.43     31.46 o 
   3   2   7      287.16      280.58     13.91 o 
   4   2   7      963.64      910.03     44.40 o 
   5   2   7      270.22      286.72     24.25 o 
   6   2   7      310.73      335.81     30.79 o 
   7   2   7      556.64      605.72     51.45 o 
   8   2   7      576.96      546.81     39.65 o 
   9   2   7        1.94       -5.53     41.28 o 
  10   2   7      287.50      249.37     43.55 o 
 -13   3   7       55.13       93.19     35.51 o 
 -12   3   7      229.00      254.86     42.59 o 
 -11   3   7      224.23      270.49     40.44 o 
 -10   3   7      414.01      441.05     37.57 o 
  -9   3   7      689.26      637.42     36.28 o 
  -8   3   7       83.20       78.83     15.76 o 
  -7   3   7        8.63        7.36     12.09 o 
  -6   3   7      629.79      675.14     20.08 o 
  -5   3   7     1010.63      951.57     29.71 o 
  -4   3   7        5.59       22.32      5.37 o 
  -3   3   7     3994.52     3823.01     84.55 o 
  -2   3   7     1357.18     1306.76     27.71 o 
  -1   3   7       69.87       93.93      5.26 o 
   0   3   7     8049.38     7885.06    227.48 o 
   1   3   7     2973.76     2730.28     72.87 o 
   2   3   7        1.81       -2.45      8.04 o 
   3   3   7     3305.52     3479.92     91.01 o 
   4   3   7      773.10      798.89     29.63 o 
   5   3   7      461.24      487.02     29.28 o 
   6   3   7     1201.54     1200.21     48.82 o 
   7   3   7      421.32      414.29     30.60 o 
   8   3   7      735.92      672.54     53.76 o 
   9   3   7      336.47      297.71     36.25 o 
 -13   4   7      200.19      216.55     34.74 o 
 -12   4   7      181.31      234.20     37.79 o 
 -11   4   7      314.59      301.11     26.56 o 
 -10   4   7     1198.41     1223.68     45.26 o 
  -9   4   7      338.71      369.19     28.49 o 
  -8   4   7      461.67      469.69     27.03 o 
  -7   4   7     3578.17     3597.42     81.13 o 
  -6   4   7       31.98       35.75      5.42 o 
  -5   4   7      605.88      657.15     19.86 o 
  -4   4   7     3321.75     3216.89     82.91 o 
  -3   4   7        8.06       13.00      5.50 o 
  -2   4   7      110.46       87.95      6.01 o 
  -1   4   7     1901.14     1959.76     41.98 o 
   0   4   7      117.54      119.92      7.47 o 
   1   4   7     3155.07     3282.80    103.97 o 
   2   4   7     4225.27     4077.77    100.53 o 
   3   4   7       16.26       23.34     10.24 o 
   4   4   7     1512.34     1525.28     49.16 o 
   5   4   7      194.02      250.44     20.48 o 
   6   4   7      322.25      304.86     24.71 o 
   7   4   7     1423.96     1474.04     67.88 o 
   8   4   7      294.63      318.45     28.04 o 
   9   4   7      100.77      105.63     25.51 o 
 -13   5   7      150.95       88.03     28.01 o 
 -12   5   7     1402.43     1505.20     64.71 o 
 -11   5   7     1328.92     1315.99     54.07 o 
 -10   5   7      110.67       90.54     19.52 o 
  -9   5   7      287.38      343.22     34.30 o 
  -8   5   7     2442.31     2438.20     86.12 o 
  -7   5   7     1849.32     1737.52     48.15 o 
  -6   5   7     5020.40     4904.44     98.28 o 
  -5   5   7       55.24       45.68      7.24 o 
  -4   5   7      329.67      288.96     12.48 o 
  -3   5   7     4185.48     4052.57     61.21 o 
  -2   5   7     2171.33     2153.86     37.27 o 
  -1   5   7      560.97      621.77     17.03 o 
   0   5   7     6225.40     6506.47    158.57 o 
   1   5   7      833.79      776.21     21.67 o 
   2   5   7      549.78      562.21     30.51 o 
   3   5   7     3252.08     3330.65     83.20 o 
   4   5   7      286.12      277.22     17.89 o 
   5   5   7      659.17      642.39     30.68 o 
   6   5   7      514.00      512.99     28.43 o 
   7   5   7      222.19      241.14     24.09 o 
   8   5   7      209.46      208.09     26.84 o 
   9   5   7      374.12      400.16     45.06 o 
 -12   6   7       93.26       84.86     28.17 o 
 -11   6   7     1200.05     1329.62     61.03 o 
 -10   6   7      187.39      231.11     26.69 o 
  -9   6   7       15.23        6.87     15.09 o 
  -8   6   7      662.56      686.84     32.31 o 
  -7   6   7     3626.18     3686.33     88.96 o 
  -6   6   7     1293.93     1219.47     48.11 o 
  -5   6   7      106.56      103.83     12.09 o 
  -4   6   7     2705.57     2685.44     68.27 o 
  -3   6   7      281.92      284.39     13.04 o 
  -2   6   7     2658.80     2539.14     58.06 o 
  -1   6   7     2613.73     2438.80     49.08 o 
   0   6   7      300.60      321.58     14.48 o 
   1   6   7     1455.64     1513.34     35.61 o 
   2   6   7     3809.14     3969.81    136.59 o 
   3   6   7     2305.00     2451.84     77.58 o 
   4   6   7     3388.00     3451.18     74.84 o 
   5   6   7      715.95      788.55     33.15 o 
   6   6   7       74.61       51.73     18.28 o 
   7   6   7      601.43      628.09     49.80 o 
   8   6   7      557.12      510.63     40.74 o 
 -12   7   7      304.80      320.94     42.67 o 
 -11   7   7      455.92      457.24     35.81 o 
 -10   7   7       42.66       65.16     22.53 o 
  -9   7   7       61.22       76.24     19.52 o 
  -8   7   7       85.11       81.66     19.46 o 
  -7   7   7     1775.20     1761.08     62.36 o 
  -6   7   7        3.72        6.88     11.73 o 
  -5   7   7       20.31       41.30      9.61 o 
  -4   7   7       17.94       24.39     10.41 o 
  -3   7   7     2727.33     2744.89     53.56 o 
  -2   7   7      362.16      365.76     16.79 o 
  -1   7   7      492.35      465.96     18.06 o 
   0   7   7     1693.43     1742.20     39.86 o 
   1   7   7      254.23      256.29     14.90 o 
   2   7   7      688.11      713.81     34.71 o 
   3   7   7     1088.75     1104.27     38.16 o 
   4   7   7        2.88       -3.81     13.99 o 
   5   7   7       14.30       29.62     15.50 o 
   6   7   7      228.64      227.40     46.23 o 
   7   7   7      691.56      712.23     50.35 o 
   8   7   7      326.23      351.94     39.02 o 
 -11   8   7       24.76       35.99     30.51 o 
 -10   8   7       44.44       60.60     28.25 o 
  -9   8   7      258.37      243.31     25.59 o 
  -8   8   7       92.75      115.13     20.23 o 
  -7   8   7     1437.59     1374.04     46.46 o 
  -6   8   7       67.46       74.42     18.65 o 
  -5   8   7       76.16       66.22     15.78 o 
  -4   8   7      490.85      495.89     19.34 o 
  -3   8   7       47.35       57.02     11.93 o 
  -2   8   7       29.40       33.09     11.65 o 
  -1   8   7        1.20      -10.50     10.50 o 
   0   8   7      261.05      230.34     14.88 o 
   1   8   7      139.21      151.30     17.56 o 
   2   8   7      100.12       62.54     15.12 o 
   3   8   7      460.83      460.09     21.81 o 
   4   8   7      289.47      329.89     31.16 o 
   5   8   7      147.22      165.92     27.68 o 
   6   8   7      150.37      159.45     26.07 o 
   7   8   7        6.72       18.00     25.29 o 
 -11   9   7      248.34      250.17     40.00 o 
 -10   9   7       22.03       14.26     27.31 o 
  -9   9   7      586.56      520.59     45.85 o 
  -8   9   7       35.08       26.11     22.85 o 
  -7   9   7        3.17       19.36     17.50 o 
  -6   9   7        7.12       -5.72     19.19 o 
  -5   9   7       76.47       57.32     19.02 o 
  -4   9   7      151.37      155.28     14.99 o 
  -3   9   7      893.96      919.00     30.50 o 
  -2   9   7        3.31       -1.54     12.73 o 
  -1   9   7       42.68       27.62     12.75 o 
   0   9   7      820.82      768.75     29.06 o 
   1   9   7       21.17       11.82     14.76 o 
   2   9   7      221.01      236.65     21.89 o 
   3   9   7       31.48       23.30     15.67 o 
   4   9   7      235.56      221.13     27.32 o 
   5   9   7      101.37      115.66     24.79 o 
   6   9   7       77.79       36.48     29.93 o 
   7   9   7      148.35      137.10     68.23 o 
 -10  10   7        3.37       13.85     31.70 o 
  -9  10   7      159.83      165.48     33.79 o 
  -8  10   7        4.37        7.86     23.94 o 
  -7  10   7       93.64       75.85     28.90 o 
  -6  10   7      112.49      107.51     27.69 o 
  -5  10   7       17.30       31.50     14.74 o 
  -4  10   7       75.79       75.73     16.71 o 
  -3  10   7      804.14      820.94     28.48 o 
  -2  10   7       32.88       29.88     13.14 o 
  -1  10   7       68.05       85.67     13.38 o 
   0  10   7        7.68       -7.14     15.57 o 
   1  10   7       53.22        7.92     15.96 o 
   2  10   7       24.26        7.04     16.57 o 
   3  10   7       31.72       38.37     20.51 o 
   4  10   7       89.08       84.88     23.03 o 
   5  10   7      159.72      151.43     29.36 o 
   6  10   7      340.09      289.59     39.69 o 
  -9  11   7      469.02      551.30     49.88 o 
  -8  11   7        0.99       15.51     25.86 o 
  -7  11   7       81.84       95.74     28.05 o 
  -6  11   7       36.32       45.01     27.32 o 
  -5  11   7     1263.20     1233.49     49.78 o 
  -4  11   7      313.02      258.96     27.36 o 
  -3  11   7      654.08      672.08     31.00 o 
  -2  11   7     1217.27     1194.40     39.74 o 
  -1  11   7      442.64      382.74     24.68 o 
   0  11   7      356.10      351.67     25.69 o 
   1  11   7      143.84      152.43     23.16 o 
   2  11   7      886.07      909.44     38.33 o 
   3  11   7      421.39      408.14     28.88 o 
   4  11   7       40.39       32.87     23.79 o 
   5  11   7        5.08       -6.38     26.02 o 
  -7  12   7      670.68      706.46     49.15 o 
  -6  12   7       64.57       43.58     26.36 o 
  -5  12   7      635.95      602.13     79.11 o 
  -4  12   7     1416.39     1336.76     86.59 o 
  -3  12   7       86.93       54.43     26.06 o 
  -2  12   7      957.55      967.34     47.44 o 
  -1  12   7      262.03      302.96     31.14 o 
   0  12   7      264.25      257.43     27.63 o 
   1  12   7      333.73      371.68     32.90 o 
   2  12   7      816.04      879.82     40.97 o 
   3  12   7       24.74       25.46     23.76 o 
   4  12   7      354.11      371.73     37.43 o 
  -6  13   7     1339.68     1336.88     71.66 o 
  -5  13   7      249.58      232.55     35.21 o 
  -4  13   7        2.13      -11.15     29.68 o 
  -3  13   7      174.90      213.75     38.90 o 
  -2  13   7      150.88      161.53     28.86 o 
  -1  13   7      135.68      106.33     27.57 o 
   0  13   7       20.59       26.99     27.45 o 
   1  13   7      194.88      177.78     31.47 o 
   2  13   7       57.66       37.94     26.36 o 
 -13   0   8        3.29       -5.96     41.51 o 
 -12   0   8      714.35      774.40     77.06 o 
 -11   0   8     2910.23     2962.11    181.08 o 
 -10   0   8       62.75       47.24     41.27 o 
  -9   0   8     1795.76     1756.60    103.54 o 
  -8   0   8      875.15      846.83     34.42 o 
  -7   0   8      215.05      250.26     15.32 o 
  -6   0   8     1488.93     1430.67     70.07 o 
  -5   0   8     2244.33     2188.01     81.95 o 
  -4   0   8     1699.07     1815.61    100.19 o 
  -3   0   8     1222.77     1250.88     58.64 o 
  -2   0   8       35.79       27.38     11.08 o 
  -1   0   8      473.61      469.75     31.43 o 
   0   0   8     4349.82     4054.51    117.78 o 
   1   0   8     8087.04     7784.11    144.26 o 
   2   0   8      602.79      600.86     24.55 o 
   3   0   8      453.27      361.73     23.89 o 
   4   0   8      763.33      739.31     61.55 o 
   5   0   8     1243.07     1151.73     55.66 o 
   6   0   8     1081.56     1104.02     59.63 o 
   7   0   8      190.39      209.03     38.60 o 
   8   0   8       17.06       24.20     27.27 o 
   9   0   8       63.81       93.52     63.22 o 
 -13   1   8      131.24      178.76     41.08 o 
 -12   1   8      563.13      614.86     89.35 o 
 -11   1   8      629.10      629.86     50.03 o 
 -10   1   8     1685.13     1641.08     80.62 o 
  -9   1   8      787.26      768.62     46.80 o 
  -8   1   8     1800.05     1709.54     56.58 o 
  -7   1   8     4843.12     4745.66    141.79 o 
  -6   1   8      576.48      544.27     14.31 o 
  -5   1   8        8.28       10.20      5.19 o 
  -4   1   8     5304.24     5054.25    159.87 o 
  -3   1   8        5.12        3.77      3.62 o 
  -2   1   8       29.38       28.73      4.27 o 
  -1   1   8     1277.88     1151.91     22.47 o 
   0   1   8     1218.75     1164.06     26.52 o 
   1   1   8     1169.54     1067.69     28.85 o 
   2   1   8     4921.77     4857.03    106.67 o 
   3   1   8     1507.91     1483.75     29.22 o 
   4   1   8        5.10        7.38     10.14 o 
   5   1   8      386.05      417.33     23.81 o 
   6   1   8     1498.90     1310.33     73.46 o 
   7   1   8      211.03      292.67     28.72 o 
   8   1   8      499.20      487.12     38.94 o 
   9   1   8      133.60      119.88     31.89 o 
 -13   2   8        0.12      -17.65     44.84 o 
 -12   2   8      220.16      267.52     37.70 o 
 -11   2   8      593.08      576.33     48.00 o 
 -10   2   8      139.75      138.24     24.50 o 
  -9   2   8       50.67       63.98     17.54 o 
  -8   2   8     1817.42     1841.05     89.52 o 
  -7   2   8        3.36        6.44      8.54 o 
  -6   2   8      647.76      634.65     21.56 o 
  -5   2   8     3930.19     3978.87    126.13 o 
  -4   2   8        8.25        6.57      3.56 o 
  -3   2   8     5292.39     5140.89    143.49 o 
  -2   2   8      804.62      750.01     28.58 o 
  -1   2   8       88.79       93.44      7.01 o 
   0   2   8     2550.95     2507.98     55.64 o 
   1   2   8     4823.49     4725.28     77.71 o 
   2   2   8     1568.96     1413.23     26.35 o 
   3   2   8      513.99      541.00     20.33 o 
   4   2   8      381.60      395.58     22.72 o 
   5   2   8      651.06      608.59     28.50 o 
   6   2   8      380.53      354.86     29.29 o 
   7   2   8      441.69      414.77     31.80 o 
   8   2   8      333.46      272.43     31.42 o 
   9   2   8      367.37      326.75     38.03 o 
 -13   3   8        3.57        8.58     36.98 o 
 -12   3   8        0.55       13.76     21.89 o 
 -11   3   8       11.12       -1.09     22.25 o 
 -10   3   8      163.17      174.24     24.67 o 
  -9   3   8       75.06      111.81     19.32 o 
  -8   3   8       85.74       84.64     17.69 o 
  -7   3   8      277.60      284.76     15.00 o 
  -6   3   8     1598.09     1610.53     42.85 o 
  -5   3   8      667.24      631.15     25.46 o 
  -4   3   8     2722.87     2780.37     79.58 o 
  -3   3   8      122.24      139.33      6.52 o 
  -2   3   8      110.15      105.42      5.64 o 
  -1   3   8     1249.60     1281.44     37.44 o 
   0   3   8       23.30       14.50      4.83 o 
   1   3   8     2048.38     1994.27     50.49 o 
   2   3   8     1431.15     1316.71     25.81 o 
   3   3   8      275.56      274.72     14.55 o 
   4   3   8       40.85       55.34     11.60 o 
   5   3   8      322.09      342.13     21.22 o 
   6   3   8      430.87      472.65     31.75 o 
   7   3   8      189.06      162.32     26.95 o 
   8   3   8       62.84       89.50     27.33 o 
   9   3   8      181.94      190.06     31.89 o 
 -13   4   8       48.60        4.55     26.67 o 
 -12   4   8      215.66      225.66     29.25 o 
 -11   4   8       14.76       15.60     20.97 o 
 -10   4   8        4.02       16.07     16.38 o 
  -9   4   8        5.98       -6.62     14.12 o 
  -8   4   8      461.79      444.85     32.58 o 
  -7   4   8      930.55      979.30     31.39 o 
  -6   4   8      114.07      129.45      8.97 o 
  -5   4   8      154.39      174.10     10.34 o 
  -4   4   8      365.35      401.72     18.56 o 
  -3   4   8      649.28      621.00     14.87 o 
  -2   4   8      405.98      430.24     17.12 o 
  -1   4   8      429.39      453.05     18.51 o 
   0   4   8     1925.86     1878.42     66.74 o 
   1   4   8       37.53       37.61      6.40 o 
   2   4   8      411.29      411.04     16.94 o 
   3   4   8        0.29        3.61     10.80 o 
   4   4   8        5.09        5.46     12.35 o 
   5   4   8       16.50       -5.11     15.15 o 
   6   4   8      409.55      400.65     28.22 o 
   7   4   8        5.75       -0.22     23.01 o 
   8   4   8        6.08       -5.75     23.98 o 
 -12   5   8      820.29      832.62     46.73 o 
 -11   5   8      210.08      230.25     25.09 o 
 -10   5   8      184.83      188.41     24.49 o 
  -9   5   8       25.78       10.88     16.19 o 
  -8   5   8      145.62      144.48     17.90 o 
  -7   5   8      658.48      700.45     33.71 o 
  -6   5   8      402.42      386.45     15.92 o 
  -5   5   8        2.10       -1.77      7.11 o 
  -4   5   8      317.26      335.13     14.32 o 
  -3   5   8        1.54       -3.67      6.60 o 
  -2   5   8       75.02       61.18      8.49 o 
  -1   5   8      231.86      212.40     12.83 o 
   0   5   8      604.17      594.61     17.65 o 
   1   5   8     1203.51     1149.87     27.68 o 
   2   5   8       13.77       25.96     11.32 o 
   3   5   8      979.83     1002.14     28.46 o 
   4   5   8       17.92       29.29     13.05 o 
   5   5   8       48.20       57.49     16.69 o 
   6   5   8      109.24      139.75     23.99 o 
   7   5   8        9.80       11.48     20.07 o 
   8   5   8      611.00      563.59     39.91 o 
 -12   6   8      195.17      209.56     31.51 o 
 -11   6   8      138.12      180.61     26.47 o 
 -10   6   8       67.55       86.69     21.62 o 
  -9   6   8      171.01      187.62     24.83 o 
  -8   6   8      294.46      279.95     21.44 o 
  -7   6   8      191.16      177.56     16.82 o 
  -6   6   8     1036.78     1034.04     31.54 o 
  -5   6   8     1119.62     1007.20     27.79 o 
  -4   6   8        3.59       -0.74      7.64 o 
  -3   6   8      875.66      850.22     31.54 o 
  -2   6   8      791.01      832.71     24.52 o 
  -1   6   8      553.19      572.19     25.14 o 
   0   6   8       13.51       17.14     10.05 o 
   1   6   8       16.07       16.47      8.76 o 
   2   6   8      174.43      173.22     15.07 o 
   3   6   8       50.48       52.41     13.50 o 
   4   6   8        6.60       12.34     12.77 o 
   5   6   8      105.01       77.22     16.82 o 
   6   6   8      204.21      208.92     22.06 o 
   7   6   8      487.30      482.84     33.15 o 
   8   6   8      171.04      186.64     34.09 o 
 -12   7   8       62.87       17.57     32.05 o 
 -11   7   8      200.16      216.18     32.01 o 
 -10   7   8      695.78      641.39     38.11 o 
  -9   7   8      445.99      447.15     47.04 o 
  -8   7   8      677.87      697.29     43.22 o 
  -7   7   8     1323.15     1336.40     44.86 o 
  -6   7   8      148.62      154.46     16.53 o 
  -5   7   8      855.30      868.06     34.94 o 
  -4   7   8     1612.61     1608.28     34.39 o 
  -3   7   8      412.62      390.20     20.64 o 
  -2   7   8      193.82      177.57     13.42 o 
  -1   7   8      367.27      397.63     17.98 o 
   0   7   8       88.83       69.65     11.72 o 
   1   7   8      107.15       84.38     15.69 o 
   2   7   8       16.20       26.13     13.13 o 
   3   7   8      560.62      560.15     27.95 o 
   4   7   8       76.90       61.11     17.43 o 
   5   7   8     1353.49     1320.60     72.04 o 
   6   7   8      211.64      204.23     32.72 o 
   7   7   8      179.48      227.76     41.42 o 
 -11   8   8      585.69      554.89     45.79 o 
 -10   8   8      216.47      228.88     34.66 o 
  -9   8   8      738.20      712.92     36.28 o 
  -8   8   8      800.83      862.07     38.58 o 
  -7   8   8      547.70      520.61     34.06 o 
  -6   8   8      511.40      553.43     27.21 o 
  -5   8   8      261.86      259.65     17.68 o 
  -4   8   8      203.47      199.63     17.97 o 
  -3   8   8      121.15      118.87     19.07 o 
  -2   8   8     1135.74     1100.05     31.37 o 
  -1   8   8      227.31      244.25     16.40 o 
   0   8   8      582.42      582.92     22.27 o 
   1   8   8      827.22      802.03     27.61 o 
   2   8   8       63.83       49.41     16.63 o 
   3   8   8      538.21      551.11     26.85 o 
   4   8   8     1670.04     1721.71     90.74 o 
   5   8   8        6.01       -2.99     20.44 o 
   6   8   8     1728.37     1764.07    142.47 o 
   7   8   8      773.70      744.64     53.22 o 
 -10   9   8      141.61      128.13     30.44 o 
  -9   9   8     1420.35     1433.64     70.12 o 
  -8   9   8       87.35       87.53     27.85 o 
  -7   9   8     1117.37     1114.31     47.42 o 
  -6   9   8      299.86      322.38     23.02 o 
  -5   9   8       82.73       68.47     19.53 o 
  -4   9   8     1248.12     1299.81     53.39 o 
  -3   9   8     1276.76     1316.91     35.49 o 
  -2   9   8      450.56      460.22     23.28 o 
  -1   9   8      967.58      967.31     30.29 o 
   0   9   8      113.41      120.54     14.29 o 
   1   9   8       70.99       64.61     16.22 o 
   2   9   8     3034.18     2927.07     78.68 o 
   3   9   8       55.53       15.23     19.58 o 
   4   9   8      981.83      990.57     67.22 o 
   5   9   8     1002.82     1169.93     69.46 o 
   6   9   8      136.51      173.28     37.51 o 
  -9  10   8      308.16      316.90     36.93 o 
  -8  10   8      998.32      946.27     64.24 o 
  -7  10   8       28.42       42.68     24.39 o 
  -6  10   8      547.48      511.27     33.30 o 
  -5  10   8     3042.03     3003.97     82.18 o 
  -4  10   8       95.33      107.18     15.97 o 
  -3  10   8     1884.67     1894.06     48.59 o 
  -2  10   8      668.23      707.62     29.84 o 
  -1  10   8       52.35       34.35     12.39 o 
   0  10   8      692.89      729.74     33.42 o 
   1  10   8     1609.69     1641.03     51.30 o 
   2  10   8        3.81       -6.37     16.78 o 
   3  10   8      759.34      795.51     37.16 o 
   4  10   8       16.27       29.76     21.17 o 
   5  10   8        1.11       -9.52     23.11 o 
  -8  11   8      369.74      411.25     44.71 o 
  -7  11   8      288.28      306.43     39.69 o 
  -6  11   8      566.93      494.82     37.51 o 
  -5  11   8       78.63       54.55     22.89 o 
  -4  11   8     1768.88     1777.04     55.63 o 
  -3  11   8      188.12      196.33     21.21 o 
  -2  11   8        1.48        5.90     20.30 o 
  -1  11   8      113.45      101.58     20.27 o 
   0  11   8      508.21      495.10     32.34 o 
   1  11   8        5.38        7.32     18.39 o 
   2  11   8     1136.77     1099.36     62.69 o 
   3  11   8       38.63       34.98     23.05 o 
   4  11   8        5.22       25.79     27.95 o 
  -7  12   8      144.48       98.41     23.17 o 
  -6  12   8        2.56       10.32     36.85 o 
  -5  12   8      174.07      184.62     31.05 o 
  -4  12   8       84.67       99.36     31.29 o 
  -3  12   8       88.72       75.34     28.99 o 
  -2  12   8      208.18      239.81     41.95 o 
  -1  12   8        2.05        9.38     25.80 o 
   0  12   8      232.32      228.13     28.59 o 
   1  12   8      380.12      388.01     31.89 o 
   2  12   8        3.41       -3.61     24.91 o 
   3  12   8      281.11      248.60     32.81 o 
  -4  13   8      220.34      228.68     38.19 o 
  -3  13   8       63.10       65.51     25.95 o 
  -2  13   8        8.33      -14.37     26.05 o 
  -1  13   8       95.54      103.31     30.08 o 
   0  13   8       25.46        7.06     31.25 o 
 -13   1   9        0.64       11.23     32.00 o 
 -12   1   9      199.31      205.78     54.39 o 
 -11   1   9       45.86       42.27     20.15 o 
 -10   1   9      527.95      544.67     33.72 o 
  -9   1   9      144.87      151.77     18.30 o 
  -8   1   9      474.16      454.05     21.07 o 
  -7   1   9     1047.25     1062.58     38.55 o 
  -6   1   9        9.56        5.38      6.39 o 
  -5   1   9     1344.92     1224.41     44.97 o 
  -4   1   9       95.03      100.55      7.07 o 
  -3   1   9        3.99       13.22      4.86 o 
  -2   1   9      953.05     1034.20     36.98 o 
  -1   1   9      712.13      665.76     19.96 o 
   0   1   9     1387.14     1254.14     35.02 o 
   1   1   9       35.64       23.35      5.78 o 
   2   1   9       67.96       74.40      7.27 o 
   3   1   9      480.73      490.84     16.05 o 
   4   1   9      254.75      207.45     19.37 o 
   5   1   9      337.49      317.86     24.20 o 
   6   1   9        0.12        5.87     17.98 o 
   7   1   9       52.13       64.39     21.22 o 
   8   1   9        1.68       24.96     22.59 o 
 -13   2   9      235.20      236.76     37.64 o 
 -12   2   9      284.09      340.94     44.84 o 
 -11   2   9       13.44      -15.94     20.85 o 
 -10   2   9     1155.92     1162.37     51.21 o 
  -9   2   9        8.83       43.16     18.96 o 
  -8   2   9        2.42      -11.04     11.04 o 
  -7   2   9      479.75      493.18     17.84 o 
  -6   2   9     1264.10     1227.46     28.44 o 
  -5   2   9       72.23       67.97      6.45 o 
  -4   2   9      580.41      545.81     18.54 o 
  -3   2   9      726.54      693.12     31.86 o 
  -2   2   9      381.74      381.81     15.39 o 
  -1   2   9       47.08       62.73      6.64 o 
   0   2   9     2544.08     2591.60     71.17 o 
   1   2   9       21.40       16.08      5.77 o 
   2   2   9      617.91      627.22     23.96 o 
   3   2   9      129.87      155.73     13.63 o 
   4   2   9      212.80      205.66     19.97 o 
   5   2   9      358.33      350.12     23.96 o 
   6   2   9      782.19      736.75     37.24 o 
   7   2   9       39.63       50.02     21.82 o 
   8   2   9      279.90      297.04     53.86 o 
 -13   3   9      111.70       87.90     31.27 o 
 -12   3   9       45.42       -5.26     28.21 o 
 -11   3   9     1836.48     1851.76    119.50 o 
 -10   3   9      392.66      426.43     34.17 o 
  -9   3   9      213.19      203.44     23.13 o 
  -8   3   9      621.49      681.28     27.77 o 
  -7   3   9     1321.32     1331.36     30.83 o 
  -6   3   9      312.57      291.73     15.25 o 
  -5   3   9     4467.87     4406.85    128.96 o 
  -4   3   9      303.97      340.89      9.91 o 
  -3   3   9      913.18      914.44     30.61 o 
  -2   3   9      185.69      159.68      9.92 o 
  -1   3   9     1662.01     1526.79     49.19 o 
   0   3   9     1234.50     1226.93     39.61 o 
   1   3   9     2914.21     2849.27     81.38 o 
   2   3   9      466.00      449.51     15.50 o 
   3   3   9      166.51      190.72     14.21 o 
   4   3   9     1529.94     1548.44     43.12 o 
   5   3   9       44.09       56.84     16.80 o 
   6   3   9      580.50      554.46     30.46 o 
   7   3   9     1205.32     1234.45     49.30 o 
   8   3   9       31.07       11.79     21.81 o 
 -13   4   9        8.60       12.24     24.29 o 
 -12   4   9      294.28      325.56     32.51 o 
 -11   4   9      320.36      340.46     32.69 o 
 -10   4   9     1204.34     1168.93     47.69 o 
  -9   4   9       34.77       31.06     17.67 o 
  -8   4   9      123.91      137.08     14.98 o 
  -7   4   9     1457.12     1375.24     43.90 o 
  -6   4   9     4761.15     4582.08    124.59 o 
  -5   4   9      163.09      134.10      8.73 o 
  -4   4   9     3007.14     2913.53     79.45 o 
  -3   4   9     4734.50     4566.59    110.46 o 
  -2   4   9      161.46      150.36      7.81 o 
  -1   4   9     3633.61     3558.58    120.03 o 
   0   4   9     3866.25     3829.77     93.18 o 
   1   4   9     1852.12     1894.61     63.91 o 
   2   4   9     2044.94     2036.44     53.95 o 
   3   4   9     1121.03     1165.63     42.96 o 
   4   4   9      240.66      234.75     18.83 o 
   5   4   9     1090.48     1086.87     42.91 o 
   6   4   9      171.61      195.98     21.88 o 
   7   4   9       20.96       18.51     19.72 o 
   8   4   9      318.36      302.54     29.57 o 
 -12   5   9       70.45       95.37     26.04 o 
 -11   5   9      848.34      994.92     47.27 o 
 -10   5   9      731.43      751.05     39.72 o 
  -9   5   9      247.12      236.72     21.53 o 
  -8   5   9      807.54      800.94     32.85 o 
  -7   5   9      220.66      211.65     16.65 o 
  -6   5   9      479.52      521.37     18.83 o 
  -5   5   9     1247.58     1188.48     32.90 o 
  -4   5   9     2287.31     2194.49     54.17 o 
  -3   5   9      292.52      266.84     11.76 o 
  -2   5   9     1667.70     1733.30     51.17 o 
  -1   5   9     1828.35     1792.12     41.59 o 
   0   5   9     1211.13     1180.87     44.98 o 
   1   5   9     3229.66     3191.72    106.96 o 
   2   5   9      857.89      898.92     31.15 o 
   3   5   9        1.99        2.25     12.11 o 
   4   5   9     1131.10     1108.16     48.63 o 
   5   5   9       55.50       46.74     18.24 o 
   6   5   9        1.05        1.63     16.59 o 
   7   5   9      324.52      334.66     31.22 o 
 -12   6   9      184.73      174.97     30.77 o 
 -11   6   9        6.63       21.38     23.36 o 
 -10   6   9      796.81      826.81     41.99 o 
  -9   6   9      487.34      515.66     31.32 o 
  -8   6   9       93.26       91.08     17.04 o 
  -7   6   9     3243.02     3200.79     80.07 o 
  -6   6   9      645.51      753.79     23.87 o 
  -5   6   9       55.16       42.73     11.07 o 
  -4   6   9      208.62      217.27     18.66 o 
  -3   6   9      871.67      857.43     25.38 o 
  -2   6   9     1501.37     1347.52     43.67 o 
  -1   6   9       42.30       32.52     10.19 o 
   0   6   9      909.38      929.03     32.97 o 
   1   6   9       87.28       81.06     12.96 o 
   2   6   9       66.30       66.91     15.30 o 
   3   6   9     3251.95     3157.54    122.37 o 
   4   6   9       31.15       41.99     16.49 o 
   5   6   9     1114.45     1025.23     51.52 o 
   6   6   9      348.34      326.07     43.15 o 
   7   6   9        3.47       -7.07     24.23 o 
 -11   7   9      882.42      926.75     48.27 o 
 -10   7   9      124.26      141.19     23.46 o 
  -9   7   9       47.42       38.15     20.93 o 
  -8   7   9      269.37      318.92     25.78 o 
  -7   7   9      391.62      379.14     20.52 o 
  -6   7   9     1219.30     1240.80     34.04 o 
  -5   7   9      168.00      175.85     13.05 o 
  -4   7   9      643.59      661.39     21.92 o 
  -3   7   9       29.98        7.52     10.72 o 
  -2   7   9      934.38      926.61     28.03 o 
  -1   7   9      339.21      317.68     17.78 o 
   0   7   9     1451.96     1438.67     37.48 o 
   1   7   9      701.49      685.06     38.21 o 
   2   7   9      344.70      333.18     19.75 o 
   3   7   9      112.28      100.89     16.84 o 
   4   7   9     1500.99     1474.19     43.44 o 
   5   7   9        5.63      -13.30     20.17 o 
   6   7   9      203.15      169.44     42.08 o 
 -11   8   9       12.06        3.30     28.80 o 
 -10   8   9        0.79      -11.60     28.73 o 
  -9   8   9       10.41      -10.03     20.46 o 
  -8   8   9        0.43      -10.83     18.66 o 
  -7   8   9      468.20      405.54     22.79 o 
  -6   8   9      988.29      944.46     31.33 o 
  -5   8   9      404.47      352.19     20.05 o 
  -4   8   9     2605.31     2691.59     80.82 o 
  -3   8   9      996.65     1045.74     37.73 o 
  -2   8   9      319.81      318.33     18.82 o 
  -1   8   9      280.69      252.84     18.03 o 
   0   8   9       11.19        8.00     12.38 o 
   1   8   9      761.10      701.83     30.38 o 
   2   8   9       40.34       13.06     19.70 o 
   3   8   9      272.69      290.59     22.85 o 
   4   8   9      167.50      141.50     23.11 o 
   5   8   9       75.88       72.00     24.08 o 
   6   8   9      264.43      265.87     30.10 o 
 -10   9   9       48.55       34.97     31.06 o 
  -9   9   9       52.03       27.50     27.03 o 
  -8   9   9        9.54       28.58     21.86 o 
  -7   9   9       13.18        1.01     15.56 o 
  -6   9   9      100.61      100.39     16.38 o 
  -5   9   9      133.70      115.73     17.28 o 
  -4   9   9       46.75       28.54     13.56 o 
  -3   9   9      277.51      276.11     18.48 o 
  -2   9   9      555.85      585.36     24.55 o 
  -1   9   9        8.06       10.07     11.94 o 
   0   9   9       42.70       32.49     14.62 o 
   1   9   9       42.00       33.76     17.87 o 
   2   9   9       42.41       30.33     18.75 o 
   3   9   9      124.57      131.36     20.69 o 
   4   9   9       80.15       68.44     23.66 o 
   5   9   9        5.28        8.42     22.50 o 
  -9  10   9      224.44      159.82     35.50 o 
  -8  10   9       98.50       92.14     31.41 o 
  -7  10   9      156.03      128.51     25.75 o 
  -6  10   9        1.23        0.59     17.04 o 
  -5  10   9       41.96       32.09     17.97 o 
  -4  10   9      224.23      251.96     38.32 o 
  -3  10   9      426.78      429.05     24.18 o 
  -2  10   9      650.48      638.49     27.40 o 
  -1  10   9     1812.43     1761.56     64.63 o 
   0  10   9       12.19       21.52     18.55 o 
   1  10   9        9.48       13.84     18.76 o 
   2  10   9      519.45      484.05     30.76 o 
   3  10   9       47.03       42.56     20.30 o 
   4  10   9        3.81      -18.11     25.48 o 
  -8  11   9      359.96      331.96     35.58 o 
  -7  11   9      264.92      211.52     25.48 o 
  -6  11   9       37.28       23.38     20.84 o 
  -5  11   9      243.99      197.69     25.25 o 
  -4  11   9       65.52       68.27     20.32 o 
  -3  11   9        1.99       20.47     18.34 o 
  -2  11   9      764.21      733.44     36.18 o 
  -1  11   9        1.03       -2.66     19.95 o 
   0  11   9        1.24       -8.74     20.03 o 
   1  11   9      234.41      230.56     23.75 o 
   2  11   9       57.80       54.35     21.73 o 
   3  11   9      156.33      152.85     21.79 o 
  -6  12   9      563.79      456.15     43.39 o 
  -5  12   9        8.33        0.75     27.43 o 
  -4  12   9      356.48      371.15     35.21 o 
  -3  12   9      206.89      210.51     30.31 o 
  -2  12   9       17.91       -1.16     27.06 o 
  -1  12   9      392.44      395.99     36.29 o 
   0  12   9      203.79      202.21     28.04 o 
   1  12   9      297.52      256.23     37.96 o 
 -13   0  10      724.59      685.90     64.06 o 
 -12   0  10       29.61       36.28     39.36 o 
 -11   0  10     4071.69     4207.74    167.79 o 
 -10   0  10       12.55       19.60     25.78 o 
  -9   0  10      426.23      371.07     53.44 o 
  -8   0  10      641.92      639.15     32.33 o 
  -7   0  10     3247.17     3010.33     82.95 o 
  -6   0  10      325.42      313.78     21.04 o 
  -5   0  10     1104.07      988.80     64.98 o 
  -4   0  10     3848.92     3947.95    472.49 o 
  -3   0  10      677.82      775.36     39.57 o 
  -2   0  10      169.62      183.79     17.26 o 
  -1   0  10     5362.63     5531.06    284.78 o 
   0   0  10      179.60      177.61     10.24 o 
   1   0  10      421.81      359.22     23.21 o 
   2   0  10     3365.70     3148.11     84.87 o 
   3   0  10      930.20      833.47     41.41 o 
   4   0  10      493.50      476.16     44.14 o 
   5   0  10     1026.87      908.43     88.75 o 
   6   0  10      115.68       81.72     28.73 o 
   7   0  10     1788.61     1648.39     96.86 o 
 -13   1  10        1.13       13.15     25.37 o 
 -12   1  10     1627.62     1549.31     74.20 o 
 -11   1  10      656.73      575.30     33.77 o 
 -10   1  10      511.14      443.10     27.83 o 
  -9   1  10      316.63      290.73     25.19 o 
  -8   1  10      143.21      153.23     11.86 o 
  -7   1  10     2301.88     2276.04     79.46 o 
  -6   1  10     2291.67     2194.71     92.42 o 
  -5   1  10      807.00      787.66     37.36 o 
  -4   1  10      657.94      621.53     35.20 o 
  -3   1  10     1387.20     1448.29     32.67 o 
  -2   1  10     5234.47     5315.70    161.75 o 
  -1   1  10       95.14       95.55     11.99 o 
   0   1  10     2292.34     2238.59     64.63 o 
   1   1  10      310.19      298.80     13.72 o 
   2   1  10       42.95       47.39      9.39 o 
   3   1  10     1080.03     1033.35     31.74 o 
   4   1  10       65.37       57.15     15.34 o 
   5   1  10      106.72       92.76     22.32 o 
   6   1  10     2225.76     2100.50     68.91 o 
   7   1  10       73.86       44.45     23.26 o 
 -13   2  10      151.98      144.03     32.76 o 
 -12   2  10      208.68      181.65     33.01 o 
 -11   2  10     1698.49     1717.99    102.69 o 
 -10   2  10      938.93      870.73     40.16 o 
  -9   2  10       65.74       62.43     16.48 o 
  -8   2  10     1138.30     1207.02     33.40 o 
  -7   2  10      551.50      569.77     19.28 o 
  -6   2  10      291.52      281.60     19.29 o 
  -5   2  10     1097.88     1114.71     50.81 o 
  -4   2  10     1715.62     1742.22     66.55 o 
  -3   2  10      694.19      662.46     30.75 o 
  -2   2  10      412.59      385.84     25.57 o 
  -1   2  10      325.32      300.76     11.95 o 
   0   2  10      856.63      875.82     27.02 o 
   1   2  10      418.45      433.39     22.42 o 
   2   2  10      516.43      554.27     17.32 o 
   3   2  10      101.46       79.48     14.18 o 
   4   2  10      590.82      621.21     30.05 o 
   5   2  10       15.61       36.76     19.68 o 
   6   2  10       20.41       10.71     20.61 o 
   7   2  10     1311.55     1234.47     59.91 o 
 -13   3  10       93.38      102.52     33.65 o 
 -12   3  10      147.89      118.58     27.11 o 
 -11   3  10       21.48       37.33     22.59 o 
 -10   3  10        0.45       14.50     16.85 o 
  -9   3  10       53.12       55.52     16.03 o 
  -8   3  10      456.03      459.31     26.26 o 
  -7   3  10     2917.20     2760.52     83.65 o 
  -6   3  10     1026.40      952.60     37.08 o 
  -5   3  10      493.88      510.43     20.35 o 
  -4   3  10     1122.13     1141.02     45.81 o 
  -3   3  10     4263.36     4052.70    166.40 o 
  -2   3  10        4.12        8.27      6.82 o 
  -1   3  10      336.28      300.89     24.48 o 
   0   3  10      476.59      464.65     24.70 o 
   1   3  10       30.37       35.28      8.73 o 
   2   3  10      753.73      771.45     31.90 o 
   3   3  10      866.98      863.93     26.60 o 
   4   3  10      302.80      278.28     18.89 o 
   5   3  10      201.73      208.45     21.49 o 
   6   3  10      118.32      132.97     20.28 o 
   7   3  10      177.19      179.98     31.95 o 
 -12   4  10       45.87       59.04     26.63 o 
 -11   4  10        2.23       10.49     20.59 o 
 -10   4  10       36.27       31.19     20.69 o 
  -9   4  10      256.18      279.10     23.08 o 
  -8   4  10      113.43      124.40     13.88 o 
  -7   4  10       61.11       53.05      9.56 o 
  -6   4  10       32.38       24.95      9.10 o 
  -5   4  10       27.84       16.94      9.50 o 
  -4   4  10     1216.20     1105.15     32.58 o 
  -3   4  10      407.36      382.01     22.55 o 
  -2   4  10        6.97       10.41      8.24 o 
  -1   4  10      586.96      531.71     27.91 o 
   0   4  10       50.43       46.32      9.76 o 
   1   4  10      340.15      327.92     13.33 o 
   2   4  10      900.33      816.01     29.34 o 
   3   4  10       86.32       61.87     13.01 o 
   4   4  10       71.20       44.34     15.78 o 
   5   4  10       50.14       40.99     20.85 o 
   6   4  10        6.98      -23.08     23.08 o 
   7   4  10       11.72      -24.51     24.51 o 
 -12   5  10        1.46       13.21     23.57 o 
 -11   5  10        7.81       -2.38     21.54 o 
 -10   5  10       26.61       26.90     18.65 o 
  -9   5  10      703.19      641.02     30.20 o 
  -8   5  10        0.19        2.20     12.81 o 
  -7   5  10        0.04        4.54     11.55 o 
  -6   5  10      389.43      358.08     15.51 o 
  -5   5  10      245.35      241.15     16.62 o 
  -4   5  10      571.35      620.30     24.72 o 
  -3   5  10       16.08        9.64      8.15 o 
  -2   5  10     1039.50     1049.79     59.47 o 
  -1   5  10      823.93      750.22     33.28 o 
   0   5  10        4.44        7.99      9.62 o 
   1   5  10       87.42       90.67     14.53 o 
   2   5  10      218.37      208.22     16.06 o 
   3   5  10       27.84       27.15     14.37 o 
   4   5  10      148.85      150.06     17.49 o 
   5   5  10      260.53      276.50     24.41 o 
   6   5  10        3.10        4.15     22.90 o 
 -11   6  10       28.77       33.94     23.04 o 
 -10   6  10      192.15      228.88     26.56 o 
  -9   6  10        0.56        7.90     16.06 o 
  -8   6  10       27.46       35.62     13.83 o 
  -7   6  10      444.85      447.25     21.51 o 
  -6   6  10      398.59      378.38     16.73 o 
  -5   6  10      553.42      533.47     31.99 o 
  -4   6  10      529.88      563.57     23.99 o 
  -3   6  10       82.32       96.07     11.73 o 
  -2   6  10      130.24      121.20     12.16 o 
  -1   6  10       71.56       72.01     12.34 o 
   0   6  10      174.56      148.59     13.26 o 
   1   6  10      332.30      337.46     22.00 o 
   2   6  10      475.43      426.70     21.79 o 
   3   6  10      470.40      466.12     23.48 o 
   4   6  10       76.16       78.23     18.36 o 
   5   6  10      963.71      923.10     47.69 o 
   6   6  10       28.30       48.29     25.05 o 
 -11   7  10      205.44      167.17     31.15 o 
 -10   7  10       25.20       39.78     24.83 o 
  -9   7  10      655.74      713.01     33.23 o 
  -8   7  10      353.29      333.62     23.51 o 
  -7   7  10       20.36       23.53     14.02 o 
  -6   7  10      164.33      184.09     17.22 o 
  -5   7  10      113.07      146.34     15.26 o 
  -4   7  10      204.05      193.10     15.44 o 
  -3   7  10      220.08      207.31     17.09 o 
  -2   7  10      335.66      321.38     18.50 o 
  -1   7  10      281.84      283.56     17.59 o 
   0   7  10      554.16      563.44     23.60 o 
   1   7  10      764.25      757.71     33.59 o 
   2   7  10       20.35       18.73     13.04 o 
   3   7  10     1753.49     1827.05     57.53 o 
   4   7  10      860.33      794.55     39.69 o 
   5   7  10       25.87        2.34     31.44 o 
   6   7  10      441.33      428.27     41.89 o 
 -10   8  10      445.17      481.88     40.44 o 
  -9   8  10       37.93       38.56     18.26 o 
  -8   8  10     1555.34     1497.49     50.82 o 
  -7   8  10      434.99      412.75     22.80 o 
  -6   8  10      410.31      335.13     21.62 o 
  -5   8  10      271.36      264.68     19.85 o 
  -4   8  10      165.48      193.70     18.48 o 
  -3   8  10       30.40       16.94     11.91 o 
  -2   8  10     1132.57     1097.83     33.83 o 
  -1   8  10      276.61      283.96     19.06 o 
   0   8  10      166.53      142.53     15.46 o 
   1   8  10      454.14      504.86     26.97 o 
   2   8  10     2420.41     2414.89     92.39 o 
   3   8  10       17.50       -3.86     26.96 o 
   4   8  10      816.68      852.42     51.52 o 
   5   8  10      406.23      356.62     39.18 o 
  -9   9  10      435.95      419.19     35.85 o 
  -8   9  10      244.21      230.22     24.95 o 
  -7   9  10      751.17      684.32     30.83 o 
  -6   9  10      882.92      829.07     32.60 o 
  -5   9  10      361.74      363.74     31.50 o 
  -4   9  10      457.64      476.03     23.86 o 
  -3   9  10     1822.65     1804.07     53.58 o 
  -2   9  10        7.98        9.24     14.07 o 
  -1   9  10     1216.14     1226.76     41.65 o 
   0   9  10     1219.65     1210.46     48.37 o 
   1   9  10      139.89      163.63     25.80 o 
   2   9  10      274.30      295.43     26.48 o 
   3   9  10     1743.53     1823.87     67.17 o 
   4   9  10      162.42      170.11     38.86 o 
  -8  10  10      799.77      697.80     64.88 o 
  -7  10  10      351.14      379.87     40.49 o 
  -6  10  10        0.01       16.51     24.73 o 
  -5  10  10      120.90      135.95     20.94 o 
  -4  10  10      749.06      743.52     37.59 o 
  -3  10  10      174.47      152.80     22.44 o 
  -2  10  10      946.60     1071.13     44.18 o 
  -1  10  10      748.01      811.92     40.31 o 
   0  10  10      397.10      359.39     31.80 o 
   1  10  10      934.10      941.79     48.56 o 
   2  10  10     1844.60     1915.68     72.20 o 
   3  10  10       99.91       66.58     30.01 o 
  -7  11  10      365.20      404.89     46.44 o 
  -6  11  10      389.58      439.75     42.29 o 
  -5  11  10      413.76      346.21     35.62 o 
  -4  11  10       15.09       26.41     29.30 o 
  -3  11  10      543.28      586.49     37.06 o 
  -2  11  10      117.53      138.80     30.28 o 
  -1  11  10      187.79      214.80     29.26 o 
   0  11  10      221.79      252.60     30.86 o 
   1  11  10      206.51      146.96     29.82 o 
  -4  12  10      281.39      276.19     39.65 o 
  -3  12  10       34.08       26.44     37.84 o 
  -2  12  10       17.29        9.72     31.11 o 
  -1  12  10      245.80      261.22     47.75 o 
 -12   1  11       31.84        0.55     23.70 o 
 -11   1  11       64.01       74.20     21.03 o 
 -10   1  11       97.98       92.57     19.55 o 
  -9   1  11      201.03      203.75     17.56 o 
  -8   1  11      144.05      140.74     12.04 o 
  -7   1  11      441.85      431.82     20.56 o 
  -6   1  11     1428.23     1343.81     56.43 o 
  -5   1  11       15.57       21.05      7.54 o 
  -4   1  11      681.79      741.93     26.42 o 
  -3   1  11      927.77      976.48     28.54 o 
  -2   1  11      447.76      416.20     16.88 o 
  -1   1  11      479.32      492.64     19.36 o 
   0   1  11     2290.41     2238.71     92.86 o 
   1   1  11      224.51      228.38     13.55 o 
   2   1  11     1151.13     1033.79     75.31 o 
   3   1  11       45.90       32.40     20.37 o 
   4   1  11        1.30        5.85     53.08 o 
   5   1  11      563.41      559.94     68.59 o 
   6   1  11        1.09       14.59     38.70 o 
 -12   2  11      226.45      260.08     37.81 o 
 -11   2  11      449.56      492.68     35.02 o 
 -10   2  11       15.62       23.65     21.69 o 
  -9   2  11        3.51       -0.71     13.63 o 
  -8   2  11      796.44      848.16     40.51 o 
  -7   2  11      133.48      114.80     10.79 o 
  -6   2  11     1679.51     1621.79     60.75 o 
  -5   2  11     1194.13     1115.26     70.46 o 
  -4   2  11      250.77      242.21     13.30 o 
  -3   2  11      362.13      385.20     18.86 o 
  -2   2  11      634.27      612.87     30.15 o 
  -1   2  11      298.63      279.52     13.52 o 
   0   2  11     2708.98     2687.53     82.60 o 
   1   2  11      340.49      343.60     16.45 o 
   2   2  11      111.66      106.27     17.93 o 
   3   2  11       58.63       79.05     17.63 o 
   4   2  11      443.76      393.34     28.11 o 
   5   2  11        7.11       22.68     27.48 o 
   6   2  11      479.84      494.37     45.48 o 
 -12   3  11       21.48       30.26     20.97 o 
 -11   3  11      122.00      124.51     21.17 o 
 -10   3  11      927.75      930.55     37.61 o 
  -9   3  11       43.61       68.74     14.99 o 
  -8   3  11       62.12       65.89     12.10 o 
  -7   3  11      920.91      885.88     41.26 o 
  -6   3  11      282.72      286.10     12.94 o 
  -5   3  11      953.87      976.32     49.00 o 
  -4   3  11     1828.79     1874.70     87.94 o 
  -3   3  11       54.07       42.61      9.24 o 
  -2   3  11     1951.36     1997.53     52.31 o 
  -1   3  11      194.72      204.58     12.85 o 
   0   3  11      136.35      128.92     12.66 o 
   1   3  11     1508.08     1597.11     67.72 o 
   2   3  11      350.54      362.51     23.25 o 
   3   3  11       21.45       34.34     18.99 o 
   4   3  11       55.66       35.99     18.44 o 
   5   3  11      663.89      762.71     59.21 o 
   6   3  11      326.06      391.65     44.74 o 
 -12   4  11      303.76      287.47     36.23 o 
 -11   4  11      705.31      711.51     37.54 o 
 -10   4  11      171.38      176.92     22.69 o 
  -9   4  11     1358.58     1370.05     49.67 o 
  -8   4  11      393.12      367.45     20.12 o 
  -7   4  11      483.16      454.58     25.72 o 
  -6   4  11      265.08      273.89     14.12 o 
  -5   4  11     1678.28     1742.19     62.79 o 
  -4   4  11      133.42      119.20     11.41 o 
  -3   4  11     2417.70     2535.27     96.30 o 
  -2   4  11      446.53      443.14     21.74 o 
  -1   4  11      218.40      226.55     16.58 o 
   0   4  11      999.71     1033.53     38.16 o 
   1   4  11     2018.10     1936.52     50.82 o 
   2   4  11       73.52       81.51     16.87 o 
   3   4  11      781.34      778.76     32.05 o 
   4   4  11       54.37       54.91     18.29 o 
   5   4  11       36.83       38.71     30.98 o 
   6   4  11      278.84      370.00     42.55 o 
 -11   5  11      220.25      225.17     30.38 o 
 -10   5  11     2198.68     2296.79     70.30 o 
  -9   5  11      724.11      732.64     32.91 o 
  -8   5  11      175.89      158.24     17.28 o 
  -7   5  11     1455.55     1490.27     42.91 o 
  -6   5  11     1042.07     1068.36     47.28 o 
  -5   5  11       36.24       16.94     12.35 o 
  -4   5  11     2883.15     2893.86    106.16 o 
  -3   5  11     1612.46     1630.57     41.04 o 
  -2   5  11      133.23      133.41     18.07 o 
  -1   5  11     1633.55     1658.68     78.79 o 
   0   5  11      675.44      703.93     26.12 o 
   1   5  11     1191.50     1268.21     40.01 o 
   2   5  11     2500.91     2443.08     70.32 o 
   3   5  11      525.48      516.59     33.17 o 
   4   5  11      336.05      313.27     25.66 o 
   5   5  11      293.57      296.29     39.45 o 
   6   5  11       82.06      122.41     33.80 o 
 -11   6  11      908.60      897.49     49.78 o 
 -10   6  11      148.03      146.44     25.69 o 
  -9   6  11      216.75      211.67     26.51 o 
  -8   6  11      353.61      366.24     27.84 o 
  -7   6  11       36.58       11.19     19.94 o 
  -6   6  11      803.36      806.02     32.25 o 
  -5   6  11     2078.59     2041.08     60.26 o 
  -4   6  11      151.55      130.43     15.46 o 
  -3   6  11     3211.55     3239.29    113.46 o 
  -2   6  11     1085.97     1043.78     35.95 o 
  -1   6  11       99.73       98.32     16.57 o 
   0   6  11      966.69      993.01     32.10 o 
   1   6  11      941.60      995.72     35.02 o 
   2   6  11        5.21       -0.71     16.85 o 
   3   6  11      359.04      355.73     29.05 o 
   4   6  11      493.28      512.93     29.55 o 
   5   6  11       29.20       34.20     35.89 o 
 -10   7  11      507.82      506.79     37.53 o 
  -9   7  11      494.69      477.11     47.37 o 
  -8   7  11      427.84      421.80     28.11 o 
  -7   7  11      401.54      398.05     30.72 o 
  -6   7  11       15.42        0.70     17.81 o 
  -5   7  11       18.31       16.33     15.06 o 
  -4   7  11      683.93      700.38     29.98 o 
  -3   7  11       12.81       27.95     16.82 o 
  -2   7  11       32.35       37.76     18.89 o 
  -1   7  11        4.64        7.01     16.46 o 
   0   7  11      171.90      157.49     21.93 o 
   1   7  11      578.17      594.81     30.20 o 
   2   7  11     1298.72     1384.14     51.51 o 
   3   7  11      206.02      200.02     22.67 o 
   4   7  11      250.29      283.61     31.44 o 
 -10   8  11        0.05       -2.46     24.57 o 
  -9   8  11       15.93        4.82     22.49 o 
  -8   8  11       22.97       15.45     20.84 o 
  -7   8  11      125.26      137.72     22.32 o 
  -6   8  11      310.21      291.16     25.13 o 
  -5   8  11        8.25        9.39     16.04 o 
  -4   8  11        0.06       11.13     17.48 o 
  -3   8  11       62.92       63.53     16.78 o 
  -2   8  11        1.25        8.97     16.97 o 
  -1   8  11       15.14        3.15     16.19 o 
   0   8  11        4.84      -29.65     29.65 o 
   1   8  11      114.64      120.54     22.68 o 
   2   8  11       82.98       51.30     19.14 o 
   3   8  11       55.76       51.04     23.21 o 
   4   8  11       18.17       14.50     27.84 o 
  -9   9  11      228.89      224.56     46.69 o 
  -8   9  11       15.17       17.70     28.41 o 
  -7   9  11      133.65      104.48     23.80 o 
  -6   9  11        9.68       24.48     21.04 o 
  -5   9  11       24.45       35.98     22.04 o 
  -4   9  11        3.21        7.73     19.40 o 
  -3   9  11       32.13        6.23     18.00 o 
  -2   9  11        1.27       -1.25     20.04 o 
  -1   9  11       96.23       80.88     24.89 o 
   0   9  11      161.35      169.19     27.01 o 
   1   9  11       14.43       15.81     22.47 o 
   2   9  11        0.43       26.28     26.84 o 
   3   9  11      162.62      132.13     32.51 o 
  -7  10  11       52.83       40.08     26.16 o 
  -6  10  11       71.51       71.10     26.63 o 
  -5  10  11       18.67       22.93     24.25 o 
  -4  10  11       11.84        4.10     20.85 o 
  -3  10  11        2.64       -2.42     20.56 o 
  -2  10  11       87.89       60.57     23.91 o 
  -1  10  11      136.32      116.52     27.58 o 
   0  10  11        4.83       -4.34     28.37 o 
   1  10  11        5.92        0.70     24.16 o 
  -5  11  11      252.89      247.61     41.83 o 
  -4  11  11      759.26      760.70     56.27 o 
  -3  11  11       16.13      -25.97     25.97 o 
  -2  11  11      650.88      662.88     43.82 o 
  -1  11  11      119.86      100.82     33.42 o 
 -12   0  12     1940.57     2191.04    163.18 o 
 -11   0  12      245.53      194.44     58.21 o 
 -10   0  12     3221.77     3156.06    182.27 o 
  -9   0  12      366.72      418.97     56.78 o 
  -8   0  12      231.05      245.75     32.74 o 
  -7   0  12      447.69      495.17     36.75 o 
  -6   0  12     3676.84     3759.47    362.15 o 
  -5   0  12     1471.14     1503.10     67.73 o 
  -4   0  12     1562.21     1538.65    113.78 o 
  -3   0  12      287.07      308.34     24.90 o 
  -2   0  12     1929.29     1880.53     65.22 o 
  -1   0  12     2900.15     3064.90    171.55 o 
   0   0  12     1549.14     1544.58    151.98 o 
   1   0  12     3983.38     4146.71    205.77 o 
   2   0  12     1665.31     1936.72    129.31 o 
   3   0  12     1205.44     1212.42     94.95 o 
   4   0  12        1.71      -22.90     40.08 o 
   5   0  12      706.88      707.13     85.65 o 
 -12   1  12      138.99      142.55     53.31 o 
 -11   1  12     2930.25     3167.02    211.85 o 
 -10   1  12       24.26       39.98     45.60 o 
  -9   1  12        5.28      -10.14     21.12 o 
  -8   1  12     1042.85     1079.90     49.10 o 
  -7   1  12      309.00      345.62     24.38 o 
  -6   1  12      625.11      652.15     27.24 o 
  -5   1  12      900.26      950.57     68.07 o 
  -4   1  12      190.95      204.74     17.11 o 
  -3   1  12      224.54      233.88     15.28 o 
  -2   1  12      274.87      290.60     16.03 o 
  -1   1  12     1099.58     1145.75     40.31 o 
   0   1  12     2447.79     2620.69    144.89 o 
   1   1  12     1501.48     1624.08     97.07 o 
   2   1  12      501.42      487.35     39.34 o 
   3   1  12      134.63      151.45     30.46 o 
   4   1  12     1405.72     1313.13     77.99 o 
   5   1  12      305.95      292.60     44.18 o 
 -12   2  12       62.86      105.75     47.57 o 
 -11   2  12      123.07      135.47     46.55 o 
 -10   2  12      745.30      721.93     59.82 o 
  -9   2  12      310.56      324.64     47.78 o 
  -8   2  12        0.21        7.45     13.84 o 
  -7   2  12     1836.45     1902.64     51.72 o 
  -6   2  12      174.95      203.25     20.93 o 
  -5   2  12        5.70       19.26     14.57 o 
  -4   2  12      540.85      613.75     25.59 o 
  -3   2  12      105.95      123.49     14.62 o 
  -2   2  12        5.92       15.47     12.35 o 
  -1   2  12      104.63      106.66     15.48 o 
   0   2  12       36.07        4.99     12.48 o 
   1   2  12      106.85      111.89     26.55 o 
   2   2  12      301.76      307.92     26.79 o 
   3   2  12     3211.27     3424.01    113.05 o 
   4   2  12       24.89       15.22     31.11 o 
   5   2  12      359.32      385.28     50.94 o 
 -12   3  12       21.07       13.07     38.10 o 
 -11   3  12      987.72      873.20     55.26 o 
 -10   3  12      298.13      293.77     35.07 o 
  -9   3  12       17.57       10.83     21.59 o 
  -8   3  12      314.30      327.39     24.08 o 
  -7   3  12        0.90        2.57     12.24 o 
  -6   3  12       21.98       12.12     14.37 o 
  -5   3  12      275.63      294.44     22.21 o 
  -4   3  12       40.51       39.47     14.78 o 
  -3   3  12      136.64      128.52     16.01 o 
  -2   3  12       74.82       74.55     13.64 o 
  -1   3  12       76.63       67.62     17.50 o 
   0   3  12      775.21      793.81     33.26 o 
   1   3  12      110.10       95.49     23.47 o 
   2   3  12      345.79      344.27     33.58 o 
   3   3  12      182.94      183.34     30.19 o 
   4   3  12      390.72      414.69     51.89 o 
   5   3  12        3.71       15.86     29.87 o 
 -11   4  12        8.91        7.43     30.15 o 
 -10   4  12      411.35      410.76     34.50 o 
  -9   4  12      391.32      436.92     27.09 o 
  -8   4  12      191.82      178.91     22.16 o 
  -7   4  12      468.01      433.15     24.33 o 
  -6   4  12       81.24       82.39     13.43 o 
  -5   4  12      690.89      674.84     34.64 o 
  -4   4  12        4.32        1.90     16.26 o 
  -3   4  12       11.14       10.35     16.12 o 
  -2   4  12       18.16       30.45     33.07 o 
  -1   4  12        1.70       18.62     14.53 o 
   0   4  12        8.78       26.91     20.18 o 
   1   4  12      239.42      219.29     27.54 o 
   2   4  12      771.03      762.70     72.97 o 
   3   4  12      408.35      380.31     39.98 o 
   4   4  12      371.68      426.40     40.49 o 
   5   4  12        1.19       -9.13     32.95 o 
 -11   5  12        0.10      -21.70     32.76 o 
 -10   5  12       30.01       14.57     23.18 o 
  -9   5  12      177.74      179.20     21.97 o 
  -8   5  12        3.96       -4.68     15.08 o 
  -7   5  12       33.73       47.80     17.47 o 
  -6   5  12      141.49      135.11     18.12 o 
  -5   5  12       78.97       51.66     14.07 o 
  -4   5  12       26.10       33.28     17.03 o 
  -3   5  12      153.09      122.86     20.92 o 
  -2   5  12        7.45       11.95     19.96 o 
  -1   5  12      158.45      189.46     21.68 o 
   0   5  12      226.66      228.46     30.04 o 
   1   5  12       47.52        1.45     21.23 o 
   2   5  12      132.37      117.05     24.42 o 
   3   5  12       44.26       43.91     24.71 o 
   4   5  12       10.72       16.71     28.72 o 
 -10   6  12      174.15      199.46     28.06 o 
  -9   6  12      160.31      164.52     24.22 o 
  -8   6  12      102.98       85.98     20.42 o 
  -7   6  12      209.75      209.12     21.51 o 
  -6   6  12       82.39       93.51     17.26 o 
  -5   6  12      212.93      219.38     20.24 o 
  -4   6  12      254.26      280.46     20.72 o 
  -3   6  12      510.61      458.13     24.58 o 
  -2   6  12       60.16       61.39     16.48 o 
  -1   6  12      145.49      156.94     26.29 o 
   0   6  12      347.27      388.45     29.83 o 
   1   6  12      673.39      663.84     40.29 o 
   2   6  12       37.52       19.70     24.22 o 
   3   6  12      338.76      303.15     31.28 o 
   4   6  12        6.40       -7.97     27.31 o 
 -10   7  12       35.77        8.34     24.08 o 
  -9   7  12      312.66      305.94     35.09 o 
  -8   7  12      371.17      351.20     26.26 o 
  -7   7  12      110.19      126.02     23.67 o 
  -6   7  12      774.87      688.72     33.51 o 
  -5   7  12     2249.45     2310.05     92.27 o 
  -4   7  12       47.06       51.77     17.17 o 
  -3   7  12      605.83      626.93     30.30 o 
  -2   7  12      699.65      686.35     31.55 o 
  -1   7  12      643.41      705.40     38.14 o 
   0   7  12        1.01        9.31     26.06 o 
   1   7  12     1008.70     1137.91     47.76 o 
   2   7  12      476.46      505.62     38.99 o 
   3   7  12       62.39       70.67     27.54 o 
  -9   8  12       36.13       45.30     26.62 o 
  -8   8  12        1.60        6.85     21.45 o 
  -7   8  12      279.78      237.04     24.80 o 
  -6   8  12      582.29      588.49     32.09 o 
  -5   8  12       55.21       43.33     22.00 o 
  -4   8  12     1279.90     1367.30     46.78 o 
  -3   8  12      769.09      772.58     46.00 o 
  -2   8  12       52.01       39.83     18.36 o 
  -1   8  12      654.51      765.78     41.88 o 
   0   8  12     1242.88     1317.09     64.83 o 
   1   8  12       50.61       64.15     32.97 o 
   2   8  12      625.19      655.11     75.12 o 
  -8   9  12       91.61       94.94     25.04 o 
  -7   9  12       40.92       62.55     25.18 o 
  -6   9  12       71.04       72.99     24.95 o 
  -5   9  12      328.85      357.84     36.47 o 
  -4   9  12      483.16      544.79     42.03 o 
  -3   9  12       59.23       64.08     20.97 o 
  -2   9  12     1269.33     1293.19     51.85 o 
  -1   9  12      193.55      245.75     40.34 o 
   0   9  12      435.81      442.91     61.43 o 
   1   9  12      118.92       99.53     39.99 o 
  -6  10  12       89.42       89.29     28.30 o 
  -5  10  12       73.86       57.66     28.85 o 
  -4  10  12      836.70      828.52     40.83 o 
  -3  10  12      728.24      781.42     45.87 o 
  -2  10  12       18.69       69.76     39.29 o 
  -1  10  12      338.74      374.60     42.64 o 
 -11   1  13       11.76      -20.78     66.92 o 
 -10   1  13      317.05      344.06     47.10 o 
  -9   1  13        2.03      -10.18     29.45 o 
  -8   1  13       14.25        9.07     17.97 o 
  -7   1  13       46.44       49.40     17.42 o 
  -6   1  13      258.90      240.07     21.33 o 
  -5   1  13        0.15      -15.88     19.05 o 
  -4   1  13      159.92      142.98     16.24 o 
  -3   1  13       44.55       55.11     13.26 o 
  -2   1  13        8.44        0.84     13.24 o 
  -1   1  13      131.21      128.35     18.12 o 
   0   1  13      110.21       89.15     15.43 o 
   1   1  13      164.82      192.95     38.53 o 
   2   1  13       18.16       23.41     29.88 o 
   3   1  13       22.05       36.49     33.73 o 
   4   1  13       64.29       33.61     32.35 o 
 -11   2  13       35.41       34.40     32.06 o 
 -10   2  13      810.02      832.90     53.94 o 
  -9   2  13      143.87      132.92     24.13 o 
  -8   2  13      586.87      676.73     38.47 o 
  -7   2  13      610.39      641.35     40.53 o 
  -6   2  13       44.26       30.47     15.56 o 
  -5   2  13     1202.80     1267.58     58.81 o 
  -4   2  13      317.09      341.25     21.74 o 
  -3   2  13        0.03       10.45     12.63 o 
  -2   2  13      477.96      470.15     22.72 o 
  -1   2  13      475.10      444.16     23.47 o 
   0   2  13        0.34        8.16     21.34 o 
   1   2  13      951.86      981.58     54.30 o 
   2   2  13      497.22      468.14     40.31 o 
   3   2  13      235.68      242.50     36.87 o 
   4   2  13       36.81       11.83     34.95 o 
 -11   3  13       68.58       77.14     39.72 o 
 -10   3  13       13.21       12.06     23.09 o 
  -9   3  13      527.28      540.06     37.08 o 
  -8   3  13      504.84      526.16     35.18 o 
  -7   3  13      647.60      701.03     33.08 o 
  -6   3  13     1242.19     1263.05     42.78 o 
  -5   3  13      452.86      478.35     34.95 o 
  -4   3  13      301.25      329.61     25.84 o 
  -3   3  13     1763.44     1861.43     47.53 o 
  -2   3  13      366.91      337.66     37.32 o 
  -1   3  13      391.13      376.55     21.96 o 
   0   3  13      694.32      798.93     39.20 o 
   1   3  13        0.86        0.44     20.56 o 
   2   3  13      251.90      225.69     36.61 o 
   3   3  13      682.13      757.23     54.46 o 
   4   3  13      143.79      199.07     40.63 o 
 -11   4  13      877.36      870.44     65.00 o 
 -10   4  13      453.36      409.47     43.69 o 
  -9   4  13       60.20       46.58     23.85 o 
  -8   4  13      269.71      263.41     29.03 o 
  -7   4  13      390.39      335.45     31.00 o 
  -6   4  13      238.30      230.34     21.13 o 
  -5   4  13      809.33      811.96     35.70 o 
  -4   4  13      289.21      314.60     32.26 o 
  -3   4  13        1.62        4.72     17.04 o 
  -2   4  13     1409.12     1442.26     44.22 o 
  -1   4  13      207.54      200.82     26.99 o 
   0   4  13      418.16      467.43     36.47 o 
   1   4  13      290.28      359.99     38.12 o 
   2   4  13     1062.20     1060.25     46.67 o 
   3   4  13       94.75       67.96     34.36 o 
   4   4  13      584.95      657.48     53.50 o 
 -10   5  13      176.09      187.15     38.66 o 
  -9   5  13      786.82      739.88     41.49 o 
  -8   5  13       80.71       65.25     26.53 o 
  -7   5  13      614.93      572.29     37.14 o 
  -6   5  13     1033.16     1013.02     46.88 o 
  -5   5  13      574.29      563.41     28.02 o 
  -4   5  13      508.10      611.13     34.91 o 
  -3   5  13     1946.19     1932.00     74.45 o 
  -2   5  13       95.70      125.37     24.11 o 
  -1   5  13      363.23      360.77     26.78 o 
   0   5  13      197.60      256.83     26.83 o 
   1   5  13      106.59      134.79     27.93 o 
   2   5  13      663.48      671.96     41.68 o 
   3   5  13     1090.44     1113.14     60.02 o 
  -9   6  13      179.02      237.99     31.81 o 
  -8   6  13      383.89      418.16     36.99 o 
  -7   6  13      598.82      623.98     39.99 o 
  -6   6  13        0.48       -0.57     20.83 o 
  -5   6  13     1249.08     1399.91     56.90 o 
  -4   6  13     2042.72     1905.51     94.59 o 
  -3   6  13       66.14       82.85     25.58 o 
  -2   6  13     1190.61     1192.04     65.46 o 
  -1   6  13      461.33      495.51     46.25 o 
   0   6  13       63.73       22.72     22.58 o 
   1   6  13     1157.78     1165.27     52.69 o 
   2   6  13      768.48      684.93     48.86 o 
  -9   7  13      152.59      137.36     32.82 o 
  -8   7  13       88.14      112.91     28.89 o 
  -7   7  13      340.60      350.52     34.95 o 
  -6   7  13      794.47      777.55     43.39 o 
  -5   7  13        2.06       -9.79     21.58 o 
  -4   7  13      109.24      104.87     24.45 o 
  -3   7  13      265.48      235.76     30.51 o 
  -2   7  13      258.63      236.13     29.56 o 
  -1   7  13      134.34      160.34     30.25 o 
   0   7  13       26.41       21.32     29.54 o 
   1   7  13       52.20       66.71     34.17 o 
   2   7  13      411.24      388.72     33.52 o 
  -8   8  13       18.22        0.11     30.35 o 
  -7   8  13      273.53      285.60     34.96 o 
  -6   8  13      171.70      147.73     30.37 o 
  -5   8  13      146.73      140.13     29.18 o 
  -4   8  13       36.15       25.36     28.36 o 
  -3   8  13        1.33       11.18     22.41 o 
  -2   8  13       70.93       91.43     28.53 o 
  -1   8  13        2.37        9.73     24.30 o 
   0   8  13       45.57       41.45     34.46 o 
   1   8  13       45.39       33.58     35.05 o 
  -6   9  13       20.75       45.73     37.70 o 
  -5   9  13       13.77        0.60     30.98 o 
  -4   9  13      172.68      169.40     32.23 o 
  -3   9  13        0.41       12.07     25.43 o 
  -2   9  13      266.79      228.37     41.83 o 
  -1   9  13       12.67       -7.11     35.48 o 
 -11   0  14      391.20      552.77     95.43 o 
 -10   0  14      204.14      155.07     61.07 o 
  -9   0  14       10.13       10.97     49.38 o 
  -8   0  14        7.60       19.41     25.45 o 
  -7   0  14      369.57      319.09     33.03 o 
  -6   0  14      442.47      457.31     52.70 o 
  -5   0  14      866.73      965.29     91.22 o 
  -4   0  14       45.63       38.04     24.85 o 
  -3   0  14     3226.83     3216.68    242.56 o 
  -2   0  14      482.17      465.32     30.45 o 
  -1   0  14      138.40      153.81     28.21 o 
   0   0  14      538.09      753.64     62.94 o 
   1   0  14      697.79      802.15     74.55 o 
   2   0  14       88.56      118.22     47.44 o 
   3   0  14      555.22      565.93     63.85 o 
 -10   1  14      975.35     1078.95     79.75 o 
  -9   1  14      312.55      306.03     39.72 o 
  -8   1  14       39.38       60.16     23.28 o 
  -7   1  14      194.40      182.18     21.62 o 
  -6   1  14        0.84      -17.82     18.86 o 
  -5   1  14      302.21      334.69     23.72 o 
  -4   1  14     2694.30     2729.73    124.67 o 
  -3   1  14      110.49      113.47     16.72 o 
  -2   1  14       82.99       99.72     17.11 o 
  -1   1  14     1513.72     1617.93     71.07 o 
   0   1  14      291.26      304.22     31.55 o 
   1   1  14      832.75      877.19     84.91 o 
   2   1  14      871.75      939.97     54.43 o 
   3   1  14      382.29      395.03     58.38 o 
 -10   2  14        0.09       25.85     31.37 o 
  -9   2  14      113.09      129.31     27.97 o 
  -8   2  14      178.46      175.98     25.66 o 
  -7   2  14      346.03      387.13     26.87 o 
  -6   2  14      380.55      427.73     26.90 o 
  -5   2  14      547.08      531.56     28.15 o 
  -4   2  14       41.71       40.17     14.77 o 
  -3   2  14     1472.54     1449.55     66.73 o 
  -2   2  14      843.43      882.50     39.53 o 
  -1   2  14      204.01      178.90     25.59 o 
   0   2  14     1672.29     1877.62     76.69 o 
   1   2  14      163.97      158.70     33.99 o 
   2   2  14       91.64       78.90     34.73 o 
   3   2  14      426.00      471.34     54.01 o 
 -10   3  14       74.91       46.49     37.33 o 
  -9   3  14       85.43       94.23     25.81 o 
  -8   3  14        4.16        8.32     24.76 o 
  -7   3  14       57.80       44.40     21.12 o 
  -6   3  14      664.64      623.32     48.38 o 
  -5   3  14       33.26       36.49     18.74 o 
  -4   3  14      292.11      306.05     26.02 o 
  -3   3  14        4.49       13.86     14.37 o 
  -2   3  14      108.22      118.12     20.74 o 
  -1   3  14      704.21      874.43     63.86 o 
   0   3  14      258.07      275.03     31.06 o 
   1   3  14      133.36      125.28     35.39 o 
   2   3  14     1083.35     1261.43     68.89 o 
 -10   4  14        7.87      -13.03     25.81 o 
  -9   4  14       40.20       71.35     26.70 o 
  -8   4  14        0.15      -16.27     25.07 o 
  -7   4  14      449.60      442.53     36.32 o 
  -6   4  14       22.64       24.73     27.77 o 
  -5   4  14       11.46        6.69     17.92 o 
  -4   4  14      395.49      379.43     25.06 o 
  -3   4  14      135.41      119.92     19.00 o 
  -2   4  14        7.75       19.46     27.70 o 
  -1   4  14      430.60      443.37     44.79 o 
   0   4  14       15.97       17.49     28.82 o 
   1   4  14       42.12       60.30     27.43 o 
   2   4  14      124.55      125.47     36.23 o 
  -9   5  14        9.01        7.96     25.55 o 
  -8   5  14      220.97      268.50     33.68 o 
  -7   5  14       88.15       84.60     27.73 o 
  -6   5  14        0.03       -6.40     21.57 o 
  -5   5  14       15.09       11.78     20.07 o 
  -4   5  14      156.62      136.03     22.96 o 
  -3   5  14       72.91       65.74     27.09 o 
  -2   5  14      131.19      144.67     27.35 o 
  -1   5  14       21.08       11.46     30.80 o 
   0   5  14       95.70       75.50     27.38 o 
   1   5  14        0.95        9.08     25.41 o 
  -8   6  14        3.50       -5.13     25.95 o 
  -7   6  14       10.95       -1.50     26.63 o 
  -6   6  14      140.42      147.01     30.93 o 
  -5   6  14       58.79       83.52     24.78 o 
  -4   6  14       16.62      -17.21     20.32 o 
  -3   6  14       50.10       45.54     26.40 o 
  -2   6  14       21.51       32.26     28.42 o 
  -1   6  14       86.56      102.91     33.16 o 
   0   6  14      147.54      194.57     36.34 o 
   1   6  14      228.75      228.65     32.47 o 
  -7   7  14      440.18      394.17     36.63 o 
  -6   7  14      516.20      530.00     40.10 o 
  -5   7  14       16.99       21.85     29.16 o 
  -4   7  14      446.06      485.01     38.98 o 
  -3   7  14      201.86      212.48     29.84 o 
  -2   7  14        2.65      -18.71     25.82 o 
  -1   7  14      133.50      182.53     35.72 o 
   0   7  14       44.20       41.57     34.26 o 
  -5   8  14     1082.11     1094.96     54.60 o 
  -4   8  14        1.27       26.97     30.18 o 
  -3   8  14      689.83      727.07     77.55 o 
  -2   8  14       97.87       93.19     32.45 o 
  -9   1  15      315.81      258.31     41.04 o 
  -8   1  15      274.13      286.40     32.37 o 
  -7   1  15       25.76       13.83     17.33 o 
  -6   1  15        5.12       17.58     18.91 o 
  -5   1  15      407.77      435.78     28.29 o 
  -4   1  15       51.66       59.32     16.57 o 
  -3   1  15       71.91       69.97     17.31 o 
  -2   1  15       52.11       55.59     21.80 o 
  -1   1  15       51.08       26.13     26.28 o 
   0   1  15       38.09       47.92     28.31 o 
   1   1  15       36.28       38.12     30.86 o 
  -9   2  15      144.41      104.78     38.33 o 
  -8   2  15       22.65       18.52     25.18 o 
  -7   2  15      199.73      200.40     30.60 o 
  -6   2  15      275.87      282.63     26.81 o 
  -5   2  15       13.98        8.54     19.05 o 
  -4   2  15      425.85      452.89     25.34 o 
  -3   2  15       72.98       58.14     17.54 o 
  -2   2  15        1.81       10.56     19.33 o 
  -1   2  15      198.79      222.53     26.34 o 
   0   2  15       55.15       94.77     32.44 o 
   1   2  15       45.49       24.29     36.12 o 
  -9   3  15      171.85      213.84     37.69 o 
  -8   3  15      152.76      124.09     29.59 o 
  -7   3  15        2.66      -25.15     25.15 o 
  -6   3  15      257.00      215.88     25.83 o 
  -5   3  15     1238.35     1229.92     47.77 o 
  -4   3  15        3.29      -10.92     17.97 o 
  -3   3  15      340.01      355.95     30.93 o 
  -2   3  15     1409.01     1396.23     68.53 o 
  -1   3  15        9.08       10.43     22.32 o 
   0   3  15     1356.53     1509.71     72.72 o 
   1   3  15      217.97      285.15     44.18 o 
  -8   4  15       17.45       41.30     30.82 o 
  -7   4  15     1705.86     1648.28     84.57 o 
  -6   4  15      532.25      520.80     38.08 o 
  -5   4  15      525.84      566.88     34.67 o 
  -4   4  15     1609.09     1619.26    101.12 o 
  -3   4  15       86.37       81.74     23.08 o 
  -2   4  15        0.33       -6.18     24.44 o 
  -1   4  15      927.80     1025.04     50.83 o 
   0   4  15      344.30      458.17     45.89 o 
  -7   5  15      100.21      122.01     30.37 o 
  -6   5  15      971.04      980.16     55.68 o 
  -5   5  15     1427.22     1352.37     84.99 o 
  -4   5  15       32.61       28.54     25.76 o 
  -3   5  15       60.32       60.20     26.26 o 
  -2   5  15      587.95      593.32     40.99 o 
  -1   5  15      446.39      461.04     44.03 o 
  -6   6  15      465.17      453.00     39.66 o 
  -5   6  15       29.58        7.54     26.12 o 
  -4   6  15      591.73      563.19     40.69 o 
  -3   6  15      206.36      178.53     32.39 o 
  -2   6  15       37.13       12.92     29.76 o 
  -8   0  16     1032.24      937.11     74.90 o 
  -7   0  16      261.41      219.67     34.50 o 
  -6   0  16        5.98       -0.86     29.46 o 
  -5   0  16      683.82      735.47     81.19 o 
  -4   0  16     2296.36     2088.19    183.77 o 
  -3   0  16       32.32       38.97     32.17 o 
  -2   0  16      158.02      112.20     42.52 o 
  -1   0  16      530.02      639.60     74.23 o 
  -7   1  16      576.27      581.67     46.95 o 
  -6   1  16     1064.02     1108.78     62.08 o 
  -5   1  16      370.30      374.35     28.63 o 
  -4   1  16      222.99      237.49     23.40 o 
  -3   1  16     1229.48     1189.43     57.83 o 
  -2   1  16       34.97       45.58     28.57 o 
  -1   1  16       73.20       93.16     31.15 o 
  -7   2  16       63.42       69.69     25.31 o 
  -6   2  16      439.12      376.18     29.81 o 
  -5   2  16      399.34      415.28     26.65 o 
  -4   2  16      583.69      611.26     34.77 o 
  -3   2  16       56.56       79.57     28.89 o 
  -2   2  16      717.36      793.40     48.36 o 
  -6   3  16      129.31      135.31     26.45 o 
  -5   3  16       32.19       40.15     25.47 o 
  -4   3  16        1.05       17.68     23.15 o 
  -3   3  16       71.81       98.21     25.70 o 
  -2   3  16      247.53      302.63     40.28 o 
  -5   4  16       17.76       37.19     26.27 o 
  -4   4  16      135.68      114.32     25.90 o 
                                                 
